# Supplementary material for: Identifying potential biomarkers for non-obstructive azoospermia using WGCNA and machine learning algorithms
Source: Front Endocrinol (Lausanne). 2023 Oct 3;14:1108616. doi: 10.3389/fendo.2023.1108616 (PMC10579891; doi:10.3389/fendo.2023.1108616)
Supplement: Supplementary file 1 [file Table_1.xlsx]

## Sheet: coefficients
ID	fit$coefficients
DZIP1	-6.51362
PAOX	1.39651
C9orf117	-6.0694
HILS1	-1.81413
IL20RB	-0.526104

## Sheet: nomoscore
ID	Type	DZIP1	PAOX	C9orf117	HILS1	IL20RB	nomoscore
GSE45885GSM1118241_Control	Control	5.86997	5.10269	5.07104	4.50322	4.06397	-1.44159
GSE45885GSM1118242_Control	Control	6.08106	6.22459	5.42004	3.39993	4.2363	-1.45724
GSE45885GSM1118243_Control	Control	4.62947	6.3616	6.32016	4.8459	5.20458	-0.406574
GSE45885GSM1118244_Control	Control	5.23342	6.47255	5.6782	5.06328	5.0366	-0.595171
GSE108886GSM2915444_Control	Control	6.49151	6.21482	5.35103	4.43399	3.98286	-5.46808
GSE145467GSM4318655_Control	Control	5.7159	6.10284	5.28923	5.44282	4.57988	-2.34163
GSE145467GSM4318656_Control	Control	6.17867	6.18161	5.36271	5.29463	4.47657	-5.36873
GSE145467GSM4318657_Control	Control	5.70938	5.88059	5.22062	5.45892	4.48593	-2.17291
GSE145467GSM4318662_Control	Control	5.56874	5.85679	5.30939	5.54155	4.50218	-1.98728
GSE145467GSM4318665_Control	Control	5.51949	6.06101	5.49392	5.71241	4.68545	-2.90768
GSE145467GSM4318672_Control	Control	6.09724	6.6405	4.9839	6.13384	4.70069	-3.53871
GSE145467GSM4318673_Control	Control	5.70331	5.87034	5.23832	5.536	4.23985	-2.26544
GSE145467GSM4318674_Control	Control	5.72646	5.85067	5.24685	5.3369	4.12989	-2.07647
GSE145467GSM4318676_Control	Control	5.77048	5.73377	5.39339	5.2994	4.58344	-3.5864
GSE145467GSM4318677_Control	Control	5.4608	5.75383	5.33295	5.34708	4.30305	-1.11339
GSE45885GSM1118245_Treat	NOA	5.75804	5.26149	4.56266	4.27611	4.06614	3.00562
GSE45885GSM1118246_Treat	NOA	4.71149	5.54756	5.73537	3.99549	4.90871	3.17014
GSE45885GSM1118247_Treat	NOA	4.78552	5.10402	4.09502	4.29557	4.16171	11.873
GSE45885GSM1118248_Treat	NOA	5.29115	5.11231	4.75462	3.77348	3.5157	5.8748
GSE45885GSM1118249_Treat	NOA	4.71954	5.17418	4.35977	4.11502	3.7077	11.3604
GSE45885GSM1118250_Treat	NOA	4.69768	5.33151	4.3239	4.2129	2.79438	12.2431
GSE45885GSM1118251_Treat	NOA	5.65398	5.4645	4.85038	3.36966	3.75097	4.0309
GSE45885GSM1118252_Treat	NOA	5.49166	5.59922	4.633	4.21651	3.08285	5.41091
GSE45885GSM1118253_Treat	NOA	5.32424	5.35719	3.95827	4.45266	3.20306	9.76697
GSE45885GSM1118254_Treat	NOA	5.40622	5.5826	4.8061	4.83866	3.51824	3.5358
GSE45885GSM1118255_Treat	NOA	5.59378	6.66993	4.24824	4.43139	3.04485	8.2064
GSE45885GSM1118256_Treat	NOA	5.63778	5.0458	4.91029	4.26798	4.37832	1.22833
GSE45885GSM1118257_Treat	NOA	5.76461	5.87598	5.19191	4.13706	3.29879	0.657814
GSE45885GSM1118258_Treat	NOA	4.6997	4.49626	3.68715	3.86703	2.30356	15.8138
GSE45885GSM1118259_Treat	NOA	5.33485	5.83215	5.04645	4.79385	3.93689	2.75154
GSE45885GSM1118260_Treat	NOA	3.99888	5.02296	3.59083	3.79992	2.77891	21.5705
GSE45885GSM1118261_Treat	NOA	4.13328	4.69913	3.82974	3.62578	2.16468	19.4319
GSE45885GSM1118262_Treat	NOA	3.85285	5.14188	4.09734	4.85365	3.06141	17.5533
GSE45885GSM1118263_Treat	NOA	3.87063	4.18903	3.6642	3.86703	2.85714	20.6331
GSE45885GSM1118264_Treat	NOA	3.39493	4.91717	3.65651	3.78236	2.89211	24.9304
GSE45885GSM1118265_Treat	NOA	3.85402	4.76938	4.25517	4.04218	3.0453	17.5481
GSE45885GSM1118266_Treat	NOA	4.00805	4.47809	3.77477	3.4547	2.68447	20.3095
GSE45885GSM1118267_Treat	NOA	4.05593	4.97501	3.62474	4.40829	2.8117	19.8053
GSE45885GSM1118268_Treat	NOA	4.20228	4.02132	3.16769	4.88031	2.26551	19.7252
GSE45885GSM1118269_Treat	NOA	3.0195	4.89915	4.03912	5.05929	2.95093	22.6809
GSE45885GSM1118270_Treat	NOA	4.13354	5.01423	4.23438	4.00865	3.11321	16.2207
GSE45885GSM1118271_Treat	NOA	4.20402	4.91756	3.22889	4.67143	3.28817	20.435
GSE108886GSM2915445_Treat	NOA	4.17909	4.73717	4.17716	4.06868	3.03396	15.8172
GSE108886GSM2915446_Treat	NOA	6.24019	4.65661	3.45611	3.98154	2.53258	7.07764
GSE108886GSM2915447_Treat	NOA	5.00853	4.47571	3.73082	3.77447	2.755	13.4389
GSE108886GSM2915448_Treat	NOA	4.79059	4.87063	3.77967	3.70038	2.68969	15.2822
GSE108886GSM2915449_Treat	NOA	5.44844	6.27508	5.8747	5.53994	5.08121	-4.35231
GSE108886GSM2915450_Treat	NOA	3.46854	4.71981	3.48559	3.84784	2.83279	25.1251
GSE108886GSM2915451_Treat	NOA	4.7313	6.85443	5.88594	5.19551	5.69132	1.36352
GSE108886GSM2915452_Treat	NOA	3.53532	4.72032	3.77884	3.99664	3.04277	22.5305
GSE108886GSM2915453_Treat	NOA	3.61583	4.59477	3.83635	3.75733	2.73694	22.0768
GSE108886GSM2915454_Treat	NOA	4.61429	4.97812	4.08372	3.90935	3.02978	14.1773
GSE108886GSM2915455_Treat	NOA	4.92615	5.8403	5.53972	4.62387	3.69837	2.86499
GSE145467GSM4318658_Treat	NOA	2.9894	4.32476	3.38083	2.23404	2.68796	31.334
GSE145467GSM4318660_Treat	NOA	4.23473	5.11209	4.01634	2.74146	2.48908	19.6488
GSE145467GSM4318668_Treat	NOA	3.42569	4.30823	3.36701	2.95215	2.22606	27.4932
GSE145467GSM4318670_Treat	NOA	4.04833	4.66958	3.5209	3.39213	2.79169	21.9125
GSE145467GSM4318675_Treat	NOA	3.51338	4.35695	3.41288	3.05451	2.19314	26.5433
GSE145467GSM4318678_Treat	NOA	4.71368	5.43504	4.5389	4.88577	3.21152	9.53836
GSE145467GSM4318679_Treat	NOA	4.88426	4.28617	3.41764	2.54663	2.17987	18.4145
GSE145467GSM4318680_Treat	NOA	3.59497	4.48285	3.32345	2.83661	1.89773	27.2811
GSE145467GSM4318681_Treat	NOA	3.65368	4.17083	3.47005	2.59316	2.05161	25.9339
GSE145467GSM4318682_Treat	NOA	3.08819	4.23359	3.41755	3.00074	2.60298	28.9942
