# Supplementary material for: Identifying potential biomarkers for non-obstructive azoospermia using WGCNA and machine learning algorithms
Source: Front Endocrinol (Lausanne). 2023 Oct 3;14:1108616. doi: 10.3389/fendo.2023.1108616 (PMC10579891; doi:10.3389/fendo.2023.1108616)
Supplement: Supplementary file 2 [file Table_2.xlsx]

## Sheet: WGCNA(NOA and Control)
probes	moduleColor	GS.Control	p.GS.Control	GS.NOA	p.GS.NOA	MMblue	p.MMblue	MMpink	p.MMpink	MMgreen	p.MMgreen	MMblack	p.MMblack	MMbrown	p.MMbrown	MMmagenta	p.MMmagenta	MMgreenyellow	p.MMgreenyellow	MMturquoise	p.MMturquoise	MMgrey	p.MMgrey
IL2	black	0.0152244	0.90573	-0.0152244	0.90573	0.0236107	0.854267	-0.102959	0.421984	-0.314496	0.0120631	0.451703	0.000202387	0.0257558	0.841191	0.13723	0.283496	-0.225337	0.07579	0.0950035	0.458909	0.235322	0.0633725
PHC3	black	0.0539878	0.67431	-0.0539878	0.67431	-0.179967	0.158128	-0.267417	0.0341069	-0.425787	0.000503158	0.832745	2.64056e-17	0.32184	0.0101054	0.218512	0.0853399	-0.174206	0.172098	0.244709	0.0532464	0.0384973	0.764517
OR5AK2	black	-0.10921	0.394202	0.10921	0.394202	-0.0189861	0.882585	0.148915	0.244095	0.16051	0.208877	-0.329826	0.00829542	0.0372059	0.772199	-0.0804317	0.530896	-0.041565	0.746358	-0.163251	0.201103	-0.224396	0.0770538
RAG2	black	-0.0184351	0.885969	0.0184351	0.885969	-0.0396483	0.757688	-0.309583	0.0135485	-0.515444	1.53963e-05	0.880279	2.03662e-21	0.295089	0.0188827	0.156136	0.221713	-0.30819	0.0139971	0.165172	0.195782	0.0258877	0.840389
RASSF6	black	-0.112596	0.379617	0.112596	0.379617	-0.218758	0.0849793	-0.392425	0.00146743	-0.404543	0.0010074	0.787112	2.02551e-14	0.369491	0.00288008	0.338201	0.00670759	-0.0814387	0.525748	0.353535	0.00447871	-0.0422535	0.742301
EPGN	black	0.0376651	0.769465	-0.0376651	0.769465	-0.0839547	0.512995	-0.281391	0.0254764	-0.493551	3.95277e-05	0.921652	9.15598e-27	0.267367	0.0341413	0.151557	0.235733	-0.281629	0.0253473	0.220905	0.0818885	0.0669409	0.602177
OR6M1	black	0.0685327	0.593552	-0.0685327	0.593552	-0.0118356	0.926647	-0.0710216	0.580176	0.305198	0.0150048	-0.273752	0.0299326	-0.0417715	0.74514	-0.227038	0.0735471	0.139146	0.276761	-0.0377574	0.768916	-0.307001	0.0143904
POU1F1	black	0.0396309	0.757791	-0.0396309	0.757791	-0.127483	0.31941	-0.201443	0.113384	-0.266222	0.0349466	0.45597	0.000172977	0.191604	0.132497	0.257848	0.0413245	-0.0482885	0.707049	0.224668	0.0766859	0.339464	0.00649302
NR2E1	black	0.107142	0.403272	-0.107142	0.403272	0.0099206	0.93849	0.0758222	0.554775	-0.268045	0.0336723	0.271334	0.0314724	0.0159189	0.90145	0.0535828	0.676618	-0.0658546	0.608095	-0.0100567	0.937648	0.297709	0.0178036
GABRA2	black	-0.0440555	0.731716	0.0440555	0.731716	-0.104171	0.41651	-0.231133	0.0683653	-0.399013	0.00119815	0.435247	0.000363879	0.293485	0.0195704	0.286638	0.0227516	0.018351	0.886486	0.186834	0.142595	-0.165678	0.194396
DEFB1	black	-0.158676	0.214192	0.158676	0.214192	-0.34306	0.00591426	-0.392957	0.00144382	-0.192922	0.129804	0.739252	4.56004e-12	0.378286	0.00223641	0.301191	0.0164513	0.021785	0.865426	0.416041	0.000695783	0.0163566	0.898754
POF1B	black	-0.218297	0.0856547	0.218297	0.0856547	-0.311321	0.0130059	-0.470705	9.89599e-05	-0.321281	0.010244	0.732661	8.76998e-12	0.436976	0.000342609	0.472926	9.07697e-05	0.00349665	0.978302	0.458104	0.000159784	0.00553466	0.965661
DEFB106B	black	0.0387524	0.763002	-0.0387524	0.763002	-0.115187	0.368674	-0.274334	0.0295711	-0.178252	0.162197	0.609953	1.11711e-07	0.109457	0.393129	0.0939661	0.463851	-0.124791	0.329819	0.246192	0.0517736	-0.183654	0.14964
ZIM3	black	0.0594265	0.643617	-0.0594265	0.643617	0.036099	0.778802	0.000988076	0.993868	-0.196191	0.123304	0.296828	0.0181605	0.0127788	0.92082	0.0928544	0.469179	-0.194422	0.12679	-0.000937704	0.99418	0.170467	0.181632
DSC3	black	-0.103959	0.417466	0.103959	0.417466	-0.348677	0.00510087	-0.372827	0.00261876	-0.350753	0.00482632	0.769374	1.75368e-13	0.475273	8.27979e-05	0.451011	0.00020757	0.022382	0.861775	0.416717	0.000680508	0.0424331	0.741244
CCR3	black	-0.00223899	0.986105	0.00223899	0.986105	-0.204407	0.108063	-0.126369	0.323693	-0.363043	0.00345182	0.608169	1.24464e-07	0.159587	0.211539	0.347356	0.00528279	-0.0575646	0.654061	0.29493	0.0189498	0.104567	0.414732
ATP13A5	black	-0.134215	0.294306	0.134215	0.294306	0.00331043	0.979457	-0.186183	0.144017	-0.265208	0.0356721	0.507498	2.18424e-05	0.169517	0.184116	0.0658243	0.60826	-0.335683	0.00715426	0.0544585	0.671632	0.0486269	0.70509
C14orf105	black	-0.00843642	0.947679	0.00843642	0.947679	-0.162274	0.203851	-0.323415	0.00972352	-0.45992	0.000149296	0.933573	7.10982e-29	0.301464	0.0163489	0.251443	0.0468269	-0.205697	0.10581	0.308669	0.0138416	0.121634	0.342294
FYB	black	-0.0562355	0.661557	0.0562355	0.661557	-0.217174	0.0873186	-0.500938	2.89638e-05	-0.181924	0.15358	0.584141	5.01305e-07	0.435227	0.000364144	0.0420313	0.74361	0.243148	0.0548314	0.378037	0.00225275	0.110648	0.387967
SEMA3E	black	0.00849202	0.947334	-0.00849202	0.947334	-0.141337	0.269193	-0.396558	0.00129279	-0.417825	0.000656176	0.707385	9.10696e-11	0.312708	0.0125865	0.27932	0.0266255	-0.0295172	0.818369	0.361682	0.00358462	0.193601	0.128433
SLCO1A2	black	0.00383474	0.976204	-0.00383474	0.976204	-0.120949	0.34504	0.346089	0.00546251	0.419894	0.000612792	-0.428681	0.000456118	0.0109681	0.93201	-0.199994	0.116057	-0.0451359	0.725393	-0.226045	0.0748496	-0.117808	0.357805
BBOX1	black	0.132055	0.302218	-0.132055	0.302218	0.0495248	0.6999	-0.0855205	0.505138	-0.533589	6.69838e-06	0.801325	3.08225e-15	0.0709651	0.580478	0.124515	0.330898	-0.32922	0.00842216	0.113281	0.376705	0.0505493	0.693995
CLCA2	black	-0.0377038	0.769235	0.0377038	0.769235	-0.0888724	0.48853	-0.148031	0.246935	-0.0591726	0.645038	0.440122	0.000306779	0.180174	0.157642	-0.0560763	0.662457	-0.254914	0.0437747	0.0775635	0.545695	-0.212857	0.0939502
CYP3A5	black	0.0974624	0.447312	-0.0974624	0.447312	-0.124742	0.330009	-0.33466	0.00734317	-0.390449	0.00155816	0.707026	9.39786e-11	0.296418	0.0183287	0.143302	0.262526	0.0280809	0.827067	0.291936	0.0202551	0.217049	0.0875042
APOBEC1	black	-0.114383	0.372049	0.114383	0.372049	-0.0548368	0.669482	0.22813	0.0721352	0.238007	0.0603285	-0.36808	0.00299747	-0.0737276	0.565793	-0.0176139	0.891017	0.0278415	0.828519	-0.128904	0.314002	0.0935246	0.465963
KCNMB2	black	-0.072541	0.572079	0.072541	0.572079	-0.29276	0.0198883	-0.508519	2.08924e-05	-0.319738	0.0106351	0.83781	1.11777e-17	0.466167	0.00011785	0.182857	0.151445	0.132137	0.301913	0.457111	0.000165803	-0.0481855	0.707646
ZNF781	black	-0.0404259	0.753085	0.0404259	0.753085	0.154477	0.226722	0.11402	0.373577	0.199792	0.116435	-0.449444	0.00021975	0.00672009	0.958312	-0.312157	0.0127516	-0.0508962	0.691999	-0.302356	0.0160189	0.129902	0.310238
FCRLA	black	0.0956774	0.455715	-0.0956774	0.455715	-0.0711239	0.579629	-0.136781	0.285088	-0.376554	0.00235197	0.45672	0.000168234	0.203169	0.110261	0.244307	0.0536506	-0.101052	0.430679	0.105359	0.411187	0.220544	0.0824019
SLC14A1	black	0.107257	0.402762	-0.107257	0.402762	-0.149918	0.240896	-0.193587	0.128461	-0.23986	0.058298	0.488656	4.83841e-05	0.153184	0.230683	0.139271	0.276327	0.0854634	0.505423	0.255418	0.0433453	-0.028141	0.826702
OR5P3	black	-0.000626387	0.996113	0.000626387	0.996113	-0.124164	0.332275	-0.347664	0.00523991	-0.433507	0.000386507	0.848225	1.73353e-18	0.282606	0.0248221	0.268665	0.0332481	-0.225224	0.0759405	0.293486	0.0195702	0.0858949	0.503268
HTR3B	black	0.0422702	0.742203	-0.0422702	0.742203	-0.03931	0.759693	0.133889	0.295493	0.361005	0.00365239	-0.429163	0.00044869	-0.0858655	0.503415	-0.172778	0.175694	0.13856	0.27881	-0.0608076	0.635914	0.0325847	0.799866
LGR5	black	0.210367	0.0979495	-0.210367	0.0979495	0.115407	0.367756	-0.132761	0.299616	-0.389198	0.00161817	0.414621	0.00072884	-0.110736	0.387587	0.153776	0.228863	-0.110294	0.389497	0.142109	0.266561	-0.114743	0.370534
OXGR1	black	-0.0128727	0.92024	0.0128727	0.92024	-0.199247	0.117455	-0.444361	0.00026391	-0.526907	9.15128e-06	0.849533	1.35838e-18	0.392913	0.00144573	0.405279	0.000984221	-0.0949214	0.459299	0.407793	0.000908546	-0.064527	0.615361
KRT1	black	-0.0771708	0.547736	0.0771708	0.547736	-0.244182	0.0537772	-0.45396	0.000186307	-0.239282	0.0589259	0.599477	2.08754e-07	0.341022	0.00623644	0.254531	0.0441029	0.121152	0.344224	0.417891	0.000654733	-0.112702	0.379165
LIX1	black	0.264911	0.0358872	-0.264911	0.0358872	0.0336233	0.793625	-0.182295	0.152729	-0.160741	0.208213	0.40517	0.000987604	-0.00708858	0.956029	0.049291	0.70125	-0.163765	0.19967	0.116533	0.363068	0.0313232	0.807462
SULT1C2	black	0.0522361	0.684312	-0.0522361	0.684312	-0.125827	0.325787	-0.198397	0.119059	-0.465703	0.000119959	0.883591	9.09999e-22	0.207482	0.102749	0.178672	0.161194	-0.151129	0.237073	0.248931	0.0491431	0.0624108	0.62702
SLITRK1	black	0.114774	0.370406	-0.114774	0.370406	0.0416748	0.74571	-0.0182728	0.886967	0.147324	0.249224	-0.276876	0.0280369	-0.0769291	0.548994	0.0534888	0.677153	0.0202836	0.874624	-0.00976953	0.939425	-0.0591412	0.645213
ENTPD3	black	-0.325099	0.00932894	0.325099	0.00932894	-0.43519	0.000364608	-0.295284	0.0188004	-0.308053	0.0140421	0.749935	1.51375e-12	0.47952	6.99872e-05	0.481159	6.55524e-05	0.0598947	0.641002	0.456206	0.000171467	0.00741225	0.954023
THSD7B	black	-0.00301617	0.981283	0.00301617	0.981283	-0.21231	0.0948166	-0.313981	0.0122118	-0.327586	0.0087721	0.737092	5.66206e-12	0.255316	0.0434317	0.309351	0.0136225	-0.0480989	0.708148	0.378744	0.00220679	0.148921	0.244075
EGF	black	0.0830861	0.517379	-0.0830861	0.517379	-0.0194754	0.879581	-0.320907	0.0103375	-0.411877	0.000796767	0.781893	3.90295e-14	0.226156	0.074704	0.0524397	0.683147	-0.175227	0.169558	0.190997	0.133751	-0.0128037	0.920666
A1CF	black	0.102516	0.423996	-0.102516	0.423996	-0.097477	0.447243	-0.150922	0.237722	-0.380965	0.00206771	0.679052	9.5191e-10	0.182496	0.152268	0.0676748	0.598193	-0.0768949	0.549172	0.176105	0.167396	0.0473079	0.712738
TNFSF15	black	-0.0924371	0.471187	0.0924371	0.471187	-0.145253	0.256017	-0.424964	0.000517315	-0.438931	0.000319924	0.539034	5.16843e-06	0.249607	0.0485103	0.515747	1.51892e-05	0.0129847	0.919548	0.3907	0.00154634	0.0711499	0.579491
SLC47A2	black	0.140019	0.273729	-0.140019	0.273729	0.0126632	0.921533	-0.0844708	0.510398	-0.517426	1.40904e-05	0.83023	4.00331e-17	0.0733041	0.568033	0.107654	0.401015	-0.332516	0.00775308	0.102815	0.422636	-0.0637586	0.619584
ODF2L	black	-0.0188663	0.883321	0.0188663	0.883321	0.0901344	0.482351	-0.25754	0.0415763	-0.453569	0.000189004	0.517915	1.3785e-05	0.362581	0.00349641	0.0616378	0.631302	-0.398878	0.00120319	-0.065167	0.611854	-0.0403265	0.753673
B3GALT5	black	0.0487321	0.704481	-0.0487321	0.704481	0.0963232	0.452664	0.102192	0.425466	-0.290845	0.020749	0.390802	0.00154157	-0.0152755	0.905414	-0.0887651	0.489057	-0.253795	0.04474	-0.119516	0.350828	-0.148743	0.244646
VEPH1	black	0.189233	0.137445	-0.189233	0.137445	0.0182038	0.887391	-0.306958	0.0144049	-0.516008	1.50136e-05	0.817463	2.99609e-16	0.197615	0.120551	0.108956	0.39531	-0.254445	0.044177	0.163721	0.199792	-0.0198612	0.877214
ADAM22	black	0.265177	0.0356947	-0.265177	0.0356947	-0.0057734	0.964181	-0.0727382	0.571032	-0.604742	1.52893e-07	0.712476	5.79928e-11	0.195717	0.124231	0.175617	0.168596	-0.244207	0.0537522	0.0976762	0.446311	0.0140846	0.912759
PKHD1	black	0.157835	0.216663	-0.157835	0.216663	0.000357076	0.997784	-0.166579	0.191948	-0.504568	2.47943e-05	0.878957	2.79052e-21	0.19346	0.128715	0.0514631	0.688743	-0.357771	0.00399184	0.106502	0.406102	0.0615233	0.631937
DACH2	black	-0.128373	0.316014	0.128373	0.316014	-0.24851	0.0495401	-0.235476	0.0631946	-0.381218	0.00205241	0.636848	2.01284e-08	0.305599	0.0148662	0.41974	0.000615946	-0.00531413	0.967029	0.342841	0.00594814	0.0125553	0.9222
HPGD	black	-0.207066	0.103456	0.207066	0.103456	-0.552485	2.67079e-06	-0.597147	2.39176e-07	-0.00265028	0.983553	0.708544	8.22424e-11	0.62263	5.08247e-08	0.265116	0.0357385	0.294056	0.0193232	0.601251	1.8808e-07	-0.0923118	0.471791
PUS10	black	-0.0265265	0.836504	0.0265265	0.836504	-0.258073	0.0411411	-0.406876	0.000935526	-0.254105	0.0444713	0.639913	1.6383e-08	0.546596	3.57844e-06	0.164623	0.197291	-0.0947843	0.459951	0.251793	0.0465112	0.0609424	0.635164
MAGEA11	black	0.0246041	0.848206	-0.0246041	0.848206	0.0719212	0.575376	0.337903	0.00675922	-0.501872	2.78328e-05	0.53204	7.20505e-06	-0.106403	0.406542	0.193383	0.128871	-0.469217	0.000104824	-0.104242	0.416193	0.0642751	0.616744
DEFB127	black	0.030023	0.81531	-0.030023	0.81531	-0.14302	0.263477	-0.301396	0.0163743	-0.486485	5.28696e-05	0.957439	1.27945e-34	0.260555	0.0391646	0.255851	0.042979	-0.192164	0.131348	0.316053	0.0116226	0.0964354	0.452136
TRIM10	black	-0.0487055	0.704635	0.0487055	0.704635	0.00151899	0.990573	0.041157	0.748765	0.181141	0.155388	-0.370587	0.00279179	-0.130029	0.30976	0.0150122	0.907037	0.170276	0.182129	0.0172723	0.893119	0.0586808	0.647792
SIM1	black	0.00379302	0.976463	-0.00379302	0.976463	-0.127711	0.318537	-0.200316	0.115459	-0.373758	0.00254969	0.858443	2.42014e-19	0.188919	0.138111	0.166773	0.191423	-0.267766	0.0338651	0.240822	0.0572657	0.0291706	0.820465
ROS1	black	0.142698	0.264562	-0.142698	0.264562	0.156281	0.221279	-0.118737	0.354	-0.534873	6.30341e-06	0.734192	7.54654e-12	0.0797199	0.53455	0.0342533	0.789845	-0.463018	0.000132847	0.00328657	0.979605	0.0961107	0.453667
IL1RAPL1	black	-0.26635	0.0348556	0.26635	0.0348556	-0.352057	0.00466044	-0.224817	0.0764864	-0.256424	0.0424988	0.65376	6.27601e-09	0.457256	0.000164915	0.235704	0.0629317	0.0355479	0.782095	0.310303	0.0133215	-0.209757	0.0989504
WFDC8	black	-0.0314106	0.806935	0.0314106	0.806935	-0.192179	0.131316	-0.366633	0.00312221	-0.466578	0.000116013	0.969247	7.54286e-39	0.323176	0.00978067	0.285259	0.0234429	-0.169125	0.185146	0.361017	0.00365117	0.0467779	0.715819
PGLYRP3	black	-0.131182	0.305451	0.131182	0.305451	0.0531978	0.678814	0.0332857	0.795652	0.0941412	0.463015	-0.296881	0.0181388	-0.143867	0.26063	0.0541704	0.67327	0.0940178	0.463604	-0.0391106	0.760876	-0.0138078	0.914467
OPN1MW	black	0.109031	0.394983	-0.109031	0.394983	0.0881731	0.491971	0.105611	0.410061	0.160431	0.209104	-0.414109	0.000741096	-0.171611	0.178675	-0.0963477	0.452549	0.110638	0.388011	-0.0662252	0.606073	-0.087055	0.497498
HAVCR2	black	0.111381	0.384814	-0.111381	0.384814	-0.190683	0.134403	-0.413778	0.000749132	-0.360566	0.00369687	0.651674	7.27498e-09	0.360877	0.00366531	0.241522	0.0565244	0.0888774	0.488505	0.360375	0.00371645	0.0852336	0.506573
PROC	black	-0.0888197	0.488788	0.0888197	0.488788	0.0261364	0.838876	-0.147093	0.249977	0.153668	0.229196	-0.274844	0.0292578	-0.0335322	0.794172	-0.101969	0.426485	0.149721	0.241523	0.0302221	0.814108	-0.196814	0.122094
IL1RAP	black	-0.0437449	0.733537	0.0437449	0.733537	-0.344827	0.00564684	-0.420396	0.000602671	-0.459944	0.000149161	0.797659	5.08074e-15	0.407515	0.000916643	0.655375	5.59358e-09	0.0139176	0.913789	0.499847	3.03385e-05	0.0405518	0.752341
TFAP2C	black	0.0908003	0.479108	-0.0908003	0.479108	-0.132932	0.298988	-0.188165	0.13972	-0.368804	0.00293674	0.74101	3.81732e-12	0.160919	0.207702	0.130761	0.307022	-0.070689	0.581955	0.240329	0.0577933	-0.144154	0.259668
AGR2	black	0.115476	0.367466	-0.115476	0.367466	-0.101126	0.430336	-0.366833	0.0031047	-0.434207	0.000377255	0.892828	8.40124e-23	0.246317	0.0516511	0.146845	0.250784	-0.148962	0.243942	0.289588	0.0213311	0.00588199	0.963508
BMP7	black	0.184464	0.147822	-0.184464	0.147822	-0.0147627	0.908576	-0.232989	0.0661151	-0.53517	6.21549e-06	0.902667	5.16359e-24	0.174853	0.170485	0.126971	0.321374	-0.282752	0.0247443	0.182692	0.151821	0.048784	0.704181
LRRTM4	black	0.068352	0.594528	-0.068352	0.594528	-0.145943	0.253738	-0.18907	0.137791	-0.447082	0.000239352	0.616429	7.5037e-08	0.272823	0.0305164	0.333358	0.00758964	-0.0704862	0.583042	0.250622	0.0475735	0.0558752	0.663595
RHO	black	0.00864509	0.946386	-0.00864509	0.946386	-0.219649	0.0836851	-0.173465	0.173957	-0.200793	0.114577	0.432619	0.000398535	0.18513	0.146338	0.26131	0.0385793	0.0488025	0.704074	0.305468	0.0149114	0.220341	0.0826913
STAP2	black	-0.111244	0.385398	0.111244	0.385398	-0.30826	0.0139743	-0.333649	0.0075339	-0.395057	0.00135391	0.700493	1.65246e-10	0.229646	0.0702118	0.695646	2.48787e-10	-0.0494862	0.700123	0.476304	7.95035e-05	-0.0212949	0.868427
GRHL2	black	0.0673873	0.599753	-0.0673873	0.599753	-0.102398	0.424531	-0.304951	0.0150907	-0.530167	7.86556e-06	0.937754	1.04127e-29	0.266919	0.0344544	0.223829	0.0778231	-0.217936	0.0861868	0.261316	0.0385748	0.0406542	0.751735
GDNF	black	0.242754	0.0552378	-0.242754	0.0552378	0.00939128	0.941766	-0.0728665	0.570352	-0.177107	0.164954	0.374028	0.00252993	-0.0740657	0.564008	0.0231899	0.856837	-0.0476537	0.71073	0.137337	0.283115	-0.0264988	0.836672
BTBD11	black	0.202808	0.110909	-0.202808	0.110909	-0.045706	0.722064	0.0632624	0.622318	-0.202825	0.110879	0.334494	0.00737413	-0.00218698	0.986428	0.116889	0.361596	-0.175385	0.169169	0.0542014	0.673094	0.012176	0.924543
FGF12	black	-0.0424296	0.741264	0.0424296	0.741264	-0.316434	0.0115168	-0.0754458	0.556748	-0.159118	0.212903	0.607431	1.30131e-07	0.349355	0.00500971	0.170447	0.181684	-0.0186195	0.884837	0.223867	0.077771	0.134365	0.293762
OR10A4	black	0.0388266	0.762561	-0.0388266	0.762561	-0.0016268	0.989904	-0.0410799	0.749221	-0.302613	0.0159247	0.353086	0.00453319	-0.0175229	0.891577	0.223178	0.0787135	-0.127163	0.320634	0.123556	0.334664	0.235129	0.0635957
GJB4	black	-0.0779512	0.543682	0.0779512	0.543682	-0.324152	0.00954899	-0.362439	0.00351026	-0.336019	0.00709329	0.784063	2.97801e-14	0.346304	0.00543159	0.403848	0.00102978	-0.063043	0.623528	0.447164	0.000238647	0.176115	0.167373
NALCN	black	0.0453138	0.724354	-0.0453138	0.724354	-0.0155006	0.904027	0.0996513	0.437126	-0.209068	0.100089	0.265567	0.0354135	-0.0732895	0.56811	0.121415	0.343171	-0.163819	0.199519	0.0268843	0.83433	-0.40396	0.00102615
BCMO1	black	-0.0102109	0.936694	0.0102109	0.936694	-0.184537	0.147657	-0.189417	0.137056	-0.200979	0.114235	0.471494	9.59764e-05	0.0943977	0.461791	0.298533	0.0174751	0.126518	0.323117	0.346393	0.00541889	0.0268384	0.834608
ANGPT1	black	0.0862912	0.501294	-0.0862912	0.501294	-0.0799627	0.533302	-0.129977	0.309957	-0.401928	0.00109388	0.461428	0.000141071	0.300957	0.0165392	0.0968594	0.45014	-0.0131306	0.918647	0.113863	0.374241	0.120688	0.34609
ZNF750	black	0.0664117	0.605057	-0.0664117	0.605057	-0.0415638	0.746365	-0.2822	0.0250391	-0.52602	9.53383e-06	0.92995	3.40423e-28	0.213229	0.0933623	0.192171	0.131332	-0.301993	0.0161524	0.228756	0.0713362	0.0419083	0.744334
SYTL2	black	-0.159804	0.210911	0.159804	0.210911	-0.309052	0.013718	-0.34907	0.00504785	-0.357151	0.00406009	0.709454	7.58955e-11	0.477512	7.57958e-05	0.369838	0.0028519	-0.00528727	0.967195	0.376555	0.00235186	-0.0503368	0.695218
CA13	black	-0.248177	0.0498556	0.248177	0.0498556	-0.32807	0.00866714	-0.325385	0.00926351	-0.0949986	0.458932	0.551065	2.86738e-06	0.347872	0.00521104	0.389603	0.00159854	-0.100663	0.432461	0.314507	0.0120599	-0.155748	0.222879
ATP13A4	black	-0.0223704	0.861846	0.0223704	0.861846	-0.165261	0.195538	-0.284595	0.0237815	-0.452978	0.00019315	0.952964	2.5302e-33	0.311508	0.0129485	0.211971	0.0953583	-0.23187	0.0674643	0.276102	0.0284968	0.0257572	0.841183
MLLT3	black	-0.115512	0.367315	0.115512	0.367315	-0.327364	0.00882058	-0.340427	0.00633335	-0.451021	0.000207492	0.771727	1.33173e-13	0.542382	4.39687e-06	0.421718	0.00057674	0.0145264	0.910033	0.353597	0.00447115	-0.10896	0.39529
GRPR	black	0.0407893	0.750937	-0.0407893	0.750937	-0.198558	0.118755	-0.27281	0.0305247	-0.470143	0.000101138	0.849263	1.42883e-18	0.281052	0.0256616	0.374269	0.0025125	-0.200488	0.115142	0.335272	0.00722965	0.06109	0.634344
DNAH11	black	0.0257059	0.841495	-0.0257059	0.841495	-0.0484655	0.706024	-0.104256	0.416131	-0.405555	0.000975626	0.710824	6.72103e-11	0.116756	0.362145	0.277774	0.0275109	-0.414611	0.000729082	0.0887115	0.48932	-0.076051	0.553578
FAM81A	black	0.191833	0.132025	-0.191833	0.132025	0.0507737	0.692704	0.0644412	0.615833	-0.251581	0.0467023	0.500739	2.92108e-05	-0.0539762	0.674376	-0.12623	0.324229	-0.23399	0.0649273	-0.00485826	0.969856	-0.185128	0.146343
LRRC8E	black	0.219809	0.0834554	-0.219809	0.0834554	-0.064711	0.614352	-0.0927188	0.469831	-0.357596	0.00401106	0.562958	1.56521e-06	-0.051615	0.687871	0.295884	0.0185496	-0.0944257	0.461658	0.266835	0.0345138	0.0484573	0.706071
DLG3	black	-0.31212	0.0127627	0.31212	0.0127627	-0.571599	9.93199e-07	-0.44517	0.000256378	-0.0298876	0.816129	0.70639	9.93487e-11	0.567511	1.23368e-06	0.268719	0.0332117	0.351909	0.00467905	0.613091	9.22252e-08	-0.0156692	0.902988
MGAT4C	black	0.0772221	0.547469	-0.0772221	0.547469	0.0785641	0.540509	-0.348453	0.00513141	-0.303547	0.0155869	0.572989	9.22028e-07	0.295469	0.0187229	-0.225195	0.0759792	-0.0983347	0.443237	0.0510773	0.690959	0.0036239	0.977512
DPP10	black	-0.033671	0.793339	0.033671	0.793339	-0.0748442	0.559907	0.274452	0.0294987	0.346462	0.00540902	-0.445745	0.000251139	0.0419647	0.744002	-0.226042	0.0748533	0.102727	0.423034	-0.207719	0.102349	-0.189149	0.137624
THRB	black	0.262314	0.0378127	-0.262314	0.0378127	0.0232229	0.856635	-0.218838	0.0848619	-0.62149	5.4633e-08	0.67397	1.41121e-09	0.134407	0.293612	0.324669	0.00942842	-0.208229	0.101489	0.218128	0.0859035	0.16689	0.191107
TMEM169	black	0.0177413	0.890234	-0.0177413	0.890234	-0.162164	0.20416	-0.277767	0.0275152	-0.371929	0.00268691	0.765875	2.6245e-13	0.197148	0.121449	0.308437	0.0139168	-0.174164	0.172203	0.317096	0.0113354	-0.0383426	0.765435
RBM11	black	-0.222533	0.0796045	0.222533	0.0796045	-0.342899	0.00593911	-0.180435	0.157032	-0.0245625	0.84846	0.596671	2.45885e-07	0.427776	0.000470383	0.0231493	0.857085	0.00692796	0.957024	0.212925	0.0938422	-0.0962025	0.453234
CSMD2	black	0.0742517	0.563026	-0.0742517	0.563026	-0.0786758	0.539932	0.182638	0.151945	0.269875	0.0324327	-0.33141	0.00797207	-0.156551	0.220471	0.0418825	0.744486	0.119622	0.350398	0.00705156	0.956258	-0.0374973	0.770464
ATP10B	black	0.0782841	0.541958	-0.0782841	0.541958	-0.102583	0.42369	-0.269917	0.0324048	-0.434192	0.000377455	0.900738	9.1276e-24	0.271052	0.0316562	0.161687	0.205512	-0.26743	0.0340975	0.211813	0.0956115	0.100488	0.433266
HIST1H2BD	black	0.00143644	0.991085	-0.00143644	0.991085	-0.139342	0.276079	-0.219956	0.083244	-0.119583	0.350556	0.437374	0.000337877	0.0142708	0.91161	0.261433	0.0384849	-0.0231843	0.856871	0.317606	0.0111971	-0.0876009	0.494796
WSCD2	black	0.0502487	0.695725	-0.0502487	0.695725	-0.238572	0.0597033	-0.469164	0.000105037	-0.289524	0.021361	0.659016	4.30391e-09	0.292979	0.0197918	0.357511	0.00402037	-0.00439024	0.972758	0.433202	0.000390605	-0.1423	0.265913
BPESC1	black	0.0122129	0.924315	-0.0122129	0.924315	0.161422	0.206266	0.252807	0.0456074	0.31979	0.0106218	-0.61918	6.31903e-08	-0.296104	0.0184582	-0.199798	0.116423	-0.0206194	0.872565	-0.259095	0.0403173	-0.0183265	0.886637
EPS8L1	black	0.155665	0.223127	-0.155665	0.223127	-0.10515	0.412122	0.0778296	0.544313	-0.246445	0.0515262	0.439915	0.000309032	-0.104061	0.417004	0.264173	0.0364259	-0.172356	0.176768	0.192791	0.130068	0.103847	0.417971
NPFF	black	-0.222926	0.0790611	0.222926	0.0790611	-0.478608	7.25728e-05	-0.434046	0.000379364	-0.0231531	0.857062	0.723402	2.12929e-11	0.414395	0.000734237	0.289101	0.0215601	0.20024	0.115601	0.560081	1.816e-06	0.0117425	0.927222
CD24	black	-0.0649408	0.613093	0.0649408	0.613093	-0.344498	0.00569592	-0.345667	0.00552358	-0.289847	0.0212102	0.812454	6.32666e-16	0.399594	0.00117666	0.318738	0.0108957	0.0618784	0.629968	0.4574	0.000164035	0.0811287	0.52733
CLDN4	black	0.00812501	0.949607	-0.00812501	0.949607	-0.226304	0.0745083	-0.403486	0.0010416	-0.334115	0.00744549	0.799007	4.23282e-15	0.222248	0.0800007	0.356085	0.00417971	-0.0228156	0.859124	0.440132	0.000306672	-0.0724861	0.572371
KCNJ5	black	0.0555689	0.66533	-0.0555689	0.66533	-0.0484293	0.706233	-0.236033	0.0625543	-0.395796	0.00132352	0.464741	0.000124439	0.119869	0.349396	0.320908	0.0103373	-0.0254918	0.842798	0.265494	0.0354661	0.0677927	0.597555
WFDC10B	black	0.165906	0.193774	-0.165906	0.193774	0.0967563	0.450625	-0.18268	0.151849	-0.607972	1.25952e-07	0.785957	2.34565e-14	0.0764805	0.551334	0.221449	0.0811203	-0.414422	0.000733574	0.0869666	0.497937	-0.00139033	0.991371
MYO3B	black	0.235808	0.0628123	-0.235808	0.0628123	0.157818	0.216712	-0.166075	0.193313	-0.593967	2.87484e-07	0.81064	8.24778e-16	0.00719739	0.955354	0.0698738	0.586327	-0.397772	0.00124517	0.0671187	0.601211	0.175416	0.169091
PROM2	black	-0.141624	0.268212	0.141624	0.268212	-0.291022	0.020668	-0.474471	8.54448e-05	-0.326449	0.00902307	0.844766	3.2682e-18	0.452047	0.000199855	0.275341	0.0289553	0.0259969	0.839724	0.438614	0.000323507	0.0302548	0.81391
GABRP	black	0.0311939	0.808242	-0.0311939	0.808242	-0.170524	0.181485	-0.347107	0.00531767	-0.424319	0.000528655	0.90369	3.79855e-24	0.269096	0.0329556	0.262834	0.0374206	-0.168777	0.186065	0.325273	0.00928912	-0.0281257	0.826795
UPK3A	black	0.0932258	0.467395	-0.0932258	0.467395	-0.119756	0.349857	-0.336318	0.00703939	-0.360209	0.00373345	0.678545	9.90339e-10	0.201083	0.114044	0.209922	0.0986787	-0.0678144	0.597437	0.295188	0.018841	-0.025685	0.841623
MARVELD2	black	-0.0869546	0.497997	0.0869546	0.497997	-0.102135	0.425727	-0.166841	0.191239	-0.215143	0.09039	0.731677	9.65384e-12	0.189234	0.137444	0.00405046	0.974866	-0.302615	0.0159241	0.120397	0.347265	-0.00298215	0.981494
DUOX1	black	-0.132979	0.298816	0.132979	0.298816	-0.290823	0.0207592	-0.225001	0.0762386	-0.408889	0.000877238	0.81443	4.72336e-16	0.300986	0.0165285	0.443573	0.000271435	-0.0997856	0.436505	0.37631	0.00236865	0.0310589	0.809056
SEC14L2	black	-0.0641556	0.617401	0.0641556	0.617401	-0.240711	0.0573843	-0.343208	0.00589149	-0.470116	0.000101247	0.856726	3.40491e-19	0.251467	0.0468046	0.601702	1.83138e-07	-0.207109	0.103383	0.421557	0.000579846	-0.00156991	0.990257
KRT5	black	0.024327	0.849896	-0.024327	0.849896	-0.143406	0.262174	-0.308354	0.0139437	-0.501883	2.78203e-05	0.965022	3.59705e-37	0.26833	0.0334768	0.250604	0.0475904	-0.196571	0.122564	0.311629	0.0129117	0.0633076	0.622068
SLC5A12	black	-0.0967579	0.450618	0.0967579	0.450618	-0.223878	0.0777563	-0.352109	0.00465403	-0.441923	0.000287838	0.88145	1.53582e-21	0.345283	0.00557962	0.342836	0.00594894	-0.101035	0.430755	0.368019	0.00300259	-0.0419457	0.744114
LPAL2	black	-0.121732	0.341904	0.121732	0.341904	-0.000171948	0.998933	0.329838	0.00829282	0.497447	3.35786e-05	-0.554272	2.4411e-06	-0.0973526	0.447826	-0.377215	0.00230727	0.0627365	0.62522	-0.277438	0.0277069	-0.0462896	0.718662
DLK2	black	-0.021074	0.86978	0.021074	0.86978	-0.185469	0.145587	-0.311952	0.0128136	-0.153864	0.228595	0.481279	6.52372e-05	0.190745	0.134274	0.17612	0.167359	0.0300302	0.815267	0.289218	0.0215048	0.033377	0.795103
PTER	black	-0.209284	0.0997305	0.209284	0.0997305	-0.412577	0.000778917	-0.404225	0.00101758	-0.300086	0.0168705	0.740117	4.17851e-12	0.523754	1.05791e-05	0.487261	5.12242e-05	0.0178792	0.889386	0.443733	0.000269896	-0.0769611	0.548828
MLN	black	0.0662764	0.605794	-0.0662764	0.605794	-0.0247401	0.847377	-0.027126	0.832861	-0.129538	0.311604	0.283322	0.0244435	0.0574063	0.654952	-0.0452672	0.724626	-0.0967503	0.450654	0.0337037	0.793143	0.113436	0.376046
MCF2L2	black	-0.0167413	0.896386	0.0167413	0.896386	0.0257088	0.841477	0.267336	0.0341633	0.515323	1.54796e-05	-0.556245	2.20918e-06	-0.128877	0.314103	-0.316712	0.0114403	-0.0306676	0.811417	-0.276596	0.0282028	0.000630762	0.996085
KIAA1244	black	0.0474845	0.711712	-0.0474845	0.711712	0.016513	0.897792	-0.109708	0.392038	-0.547389	3.4413e-06	0.6077	1.28033e-07	0.127632	0.31884	0.243317	0.0546586	-0.258831	0.0405293	0.11337	0.376327	-0.0120155	0.925535
DSP	black	-0.152203	0.233718	0.152203	0.233718	-0.35588	0.00420308	-0.432046	0.00040648	-0.388581	0.00164857	0.901889	6.50507e-24	0.403331	0.00104668	0.485693	5.45999e-05	-0.0314202	0.806877	0.504891	2.44515e-05	-0.0639979	0.618268
ERBB3	black	0.209706	0.0990341	-0.209706	0.0990341	-0.0430019	0.737899	0.029515	0.818382	-0.454949	0.000179631	0.688515	4.47666e-10	-0.0132443	0.917945	0.184953	0.146732	-0.210384	0.0979222	0.17176	0.178292	-0.0203971	0.873928
MPZL2	black	0.0881049	0.492307	-0.0881049	0.492307	-0.203127	0.110337	-0.391789	0.00149609	-0.531985	7.22361e-06	0.862663	1.02552e-19	0.299237	0.017199	0.404537	0.00100759	0.00607807	0.962292	0.450357	0.000212571	0.00248162	0.9846
ALDH4A1	black	0.0842185	0.511667	-0.0842185	0.511667	-0.291434	0.020481	-0.22357	0.078176	-0.342021	0.00607665	0.754062	9.73966e-13	0.173989	0.172641	0.500252	2.98216e-05	-0.0215121	0.867097	0.462694	0.000134486	0.133633	0.296425
WFDC10A	black	-0.0580067	0.651576	0.0580067	0.651576	-0.127753	0.318376	-0.350933	0.00480313	-0.43077	0.000424702	0.811022	7.80151e-16	0.264538	0.0361584	0.304799	0.0151437	-0.167628	0.189124	0.325401	0.00925973	-0.00850933	0.947227
C4orf6	black	-0.165976	0.193583	0.165976	0.193583	-0.196135	0.123414	-0.198584	0.118705	-0.288095	0.0220401	0.622779	5.03439e-08	0.258356	0.0409119	0.365501	0.00322299	-0.25714	0.0419048	0.232621	0.0665568	-0.123787	0.333755
OLFM4	black	0.144919	0.257122	-0.144919	0.257122	-0.00689064	0.957255	-0.228729	0.0713714	-0.479269	7.06906e-05	0.848317	1.70422e-18	0.152408	0.233081	0.138124	0.280339	-0.260442	0.0392531	0.19559	0.124479	0.0500832	0.696679
POU2F3	black	0.049452	0.70032	-0.049452	0.70032	-0.119631	0.35036	-0.387921	0.00168161	-0.282002	0.0251458	0.638824	1.76312e-08	0.175507	0.168868	0.208874	0.100411	-0.0609471	0.635138	0.343474	0.00585065	0.193907	0.127818
SV2A	black	-0.104066	0.416983	0.104066	0.416983	-0.359836	0.00377198	-0.465343	0.000121616	-0.414299	0.000736526	0.861216	1.38085e-19	0.393726	0.00141027	0.494722	3.76448e-05	0.104277	0.416033	0.558133	2.00669e-06	-0.0345026	0.788352
RNF186	black	-0.150581	0.238797	0.150581	0.238797	-0.248663	0.049395	-0.46868	0.000107015	-0.379041	0.00218771	0.854445	5.3225e-19	0.403144	0.00105288	0.306029	0.0147191	-0.075036	0.558899	0.40162	0.00110452	-0.0295301	0.818291
TXNDC17	black	0.200746	0.114665	-0.200746	0.114665	0.0204425	0.87365	0.111326	0.385047	-0.199052	0.117822	0.417922	0.000654075	-0.0843849	0.51083	0.0682501	0.595079	-0.316539	0.011488	0.0238694	0.852688	0.0485904	0.705301
CADM4	black	0.177868	0.163118	-0.177868	0.163118	-0.0184941	0.885607	-0.34634	0.0054265	-0.484878	5.6435e-05	0.601878	1.81248e-07	0.0166061	0.897218	0.399659	0.00117428	-0.0670831	0.601404	0.344004	0.00577004	0.173873	0.172932
GPRC5C	black	-0.0262309	0.838301	0.0262309	0.838301	-0.310128	0.0133763	-0.495644	3.62202e-05	-0.30222	0.0160687	0.702055	1.4459e-10	0.280754	0.0258253	0.41491	0.000721984	0.2254	0.075706	0.573436	9.00144e-07	-0.0549845	0.668644
BDH1	black	-0.0925516	0.470635	0.0925516	0.470635	-0.256549	0.0423944	-0.437986	0.000330705	-0.274961	0.0291864	0.698528	1.95253e-10	0.355107	0.00429219	0.234559	0.0642583	0.129181	0.312954	0.407646	0.000912832	-0.101286	0.429603
ADAM28	black	-0.141943	0.267126	0.141943	0.267126	-0.391277	0.00151955	-0.450633	0.000210446	-0.230317	0.0693742	0.786003	2.33199e-14	0.44708	0.000239368	0.395899	0.00131932	0.0712383	0.579018	0.496843	3.4444e-05	-0.130422	0.308289
SHANK2	black	0.128979	0.313717	-0.128979	0.313717	-0.0892259	0.486795	0.0348276	0.786405	-0.152221	0.233663	0.552082	2.72528e-06	-0.0405798	0.752175	0.0255134	0.842667	-0.144542	0.258374	0.118761	0.353903	-0.0104009	0.935519
KCTD1	black	-0.055073	0.668141	0.055073	0.668141	-0.335436	0.00719953	-0.457857	0.000161267	-0.306193	0.0146632	0.692477	3.23664e-10	0.440568	0.00030199	0.402639	0.00106974	0.190872	0.134009	0.517412	1.40997e-05	-0.0478487	0.709598
KRT7	black	0.401898	0.00109492	-0.401898	0.00109492	0.221249	0.0814009	-0.0808519	0.528744	-0.666111	2.55569e-09	0.777145	6.97903e-14	-0.111737	0.383284	0.169533	0.184074	-0.484549	5.71911e-05	0.035471	0.782555	0.0762239	0.552674
CDC42BPG	black	0.183389	0.150239	-0.183389	0.150239	-0.0099676	0.9382	-0.107453	0.401901	-0.256134	0.0427416	0.490257	4.53027e-05	-0.105855	0.408976	0.143431	0.26209	-0.0998325	0.436288	0.188653	0.138678	0.088928	0.488256
CDCP1	black	-0.0598313	0.641356	0.0598313	0.641356	-0.234543	0.0642777	-0.317168	0.0113157	-0.500417	2.96131e-05	0.822626	1.35356e-16	0.233761	0.0651971	0.607352	1.30753e-07	-0.185957	0.144512	0.405471	0.000978218	-0.0293894	0.819142
EDIL3	black	-0.00257675	0.984009	0.00257675	0.984009	-0.194108	0.127416	-0.433588	0.000385424	-0.529291	8.19351e-06	0.692632	3.19559e-10	0.386723	0.00174308	0.484271	5.78369e-05	0.0139733	0.913445	0.399332	0.00118631	-0.148263	0.246187
USH1G	black	-0.0265463	0.836384	0.0265463	0.836384	-0.181877	0.153688	-0.275361	0.028943	-0.16529	0.195458	0.457344	0.000164373	0.0954403	0.456837	0.247291	0.0507048	0.0692344	0.589767	0.337212	0.00688005	-0.266694	0.0346126
GDPD3	black	0.144653	0.258007	-0.144653	0.258007	0.0750468	0.558842	-0.215113	0.0904372	-0.328804	0.0085099	0.421684	0.000577401	-0.155067	0.224932	0.238181	0.060136	-0.00369807	0.977052	0.265779	0.0352618	-0.0569398	0.657581
NAV2	black	-0.231413	0.0680227	0.231413	0.0680227	-0.428751	0.00045504	-0.552724	2.63888e-06	-0.349481	0.00499291	0.795043	7.21364e-15	0.455174	0.000178147	0.675898	1.21645e-09	0.108241	0.398436	0.622947	4.98097e-08	-0.045047	0.725913
IRF6	black	-0.132945	0.298943	0.132945	0.298943	-0.271567	0.0313212	-0.250974	0.0472521	-0.379825	0.00213806	0.752271	1.18063e-12	0.313808	0.0122622	0.456419	0.000170121	-0.126605	0.32278	0.34086	0.0062626	-0.0200486	0.876065
HOXB2	black	0.0805847	0.530112	-0.0805847	0.530112	-0.0140449	0.913003	-0.0232617	0.856398	-0.609562	1.14394e-07	0.783784	3.08382e-14	0.096432	0.452152	0.280901	0.0257444	-0.338737	0.00661573	0.124883	0.32946	0.0364285	0.776835
TMEM92	black	0.0564421	0.66039	-0.0564421	0.66039	-0.0442377	0.730649	-0.0192211	0.881142	0.162434	0.203398	-0.25979	0.0397657	-0.00382193	0.976284	-0.0898229	0.483873	0.185174	0.146241	0.0159461	0.901283	-0.0153388	0.905024
UGT2B11	black	0.400886	0.00113016	-0.400886	0.00113016	0.360581	0.00369537	0.0206632	0.872297	-0.553329	2.55994e-06	0.628274	3.53855e-08	-0.235539	0.0631211	-0.15877	0.213919	-0.429099	0.000449673	-0.13547	0.289775	-0.0233958	0.855579
PATE1	black	-0.0029563	0.981654	0.0029563	0.981654	-0.17595	0.167778	-0.373095	0.00259866	-0.45038	0.000212393	0.94747	6.78438e-32	0.2972	0.018009	0.274169	0.029673	-0.125649	0.326476	0.376999	0.00232177	0.0668685	0.602571
MCTP2	black	0.255673	0.0431295	-0.255673	0.0431295	0.268516	0.0333499	-0.0844874	0.510315	-0.606601	1.36792e-07	0.700525	1.64804e-10	-0.0471035	0.713925	-0.00192912	0.988028	-0.525266	9.87061e-06	-0.0903654	0.481225	-0.0293317	0.819491
TMEM125	black	0.294606	0.0190877	-0.294606	0.0190877	0.166323	0.19264	-0.0384748	0.76465	-0.497844	3.30214e-05	0.61843	6.62339e-08	-0.0283754	0.825281	-0.062877	0.624444	-0.289015	0.0216007	0.00240617	0.985068	0.0954489	0.456796
SLC35B3	black	-0.0737389	0.565733	0.0737389	0.565733	-0.132881	0.299174	-0.2555	0.0432754	-0.442329	0.00028372	0.720916	2.68567e-11	0.47151	9.59166e-05	0.120622	0.346358	-0.189852	0.13614	0.108392	0.397773	0.0857051	0.504216
SEMA3F	black	0.0749141	0.559539	-0.0749141	0.559539	-0.21877	0.084962	-0.334591	0.00735608	-0.418172	0.000648715	0.670056	1.90108e-09	0.118465	0.355111	0.539879	4.96259e-06	0.0150989	0.906503	0.479961	6.8768e-05	-0.0684792	0.593841
MAGI3	black	0.07922	0.537123	-0.07922	0.537123	0.110542	0.388425	-0.125015	0.328946	-0.512527	1.75232e-05	0.512718	1.73761e-05	0.293152	0.019716	-0.112898	0.37833	-0.18158	0.154373	-0.0796246	0.53504	-0.149497	0.242235
LAD1	black	0.0561395	0.6621	-0.0561395	0.6621	-0.225136	0.0760588	-0.372876	0.00261511	-0.368982	0.00292192	0.769971	1.63576e-13	0.217041	0.0875174	0.379873	0.00213507	0.00305822	0.981022	0.427195	0.000479747	0.0164846	0.897966
ONECUT2	black	0.0695566	0.588032	-0.0695566	0.588032	-0.0233752	0.855705	0.298123	0.0176382	0.186664	0.142966	-0.365831	0.00319333	-0.226395	0.0743882	-0.0217427	0.865685	0.195653	0.124355	-0.046962	0.714748	-0.0713886	0.578216
ERLIN2	black	-0.00828487	0.948617	0.00828487	0.948617	-0.0540942	0.673704	-0.14887	0.244239	-0.277635	0.0275919	0.493802	3.91168e-05	0.283387	0.0244092	0.0797529	0.53438	-0.256399	0.0425199	0.0224043	0.861638	0.0447467	0.727669
FGFR2	black	0.0712566	0.57892	-0.0712566	0.57892	-0.17267	0.175969	0.0377192	0.769143	-0.195809	0.12405	0.61551	7.94403e-08	0.171429	0.179144	0.0708815	0.580926	-0.251486	0.0467879	0.10717	0.403149	0.177244	0.164622
SH3BP2	black	-0.184629	0.147452	0.184629	0.147452	-0.561897	1.65364e-06	-0.537169	5.65129e-06	-0.122818	0.33758	0.755117	8.68952e-13	0.518488	1.34343e-05	0.497724	3.31889e-05	0.273825	0.0298868	0.683657	6.61723e-10	0.0530689	0.67955
ZNF397	black	-0.0841296	0.512114	0.0841296	0.512114	-0.073166	0.568764	-0.428474	0.000459351	-0.250671	0.0475284	0.466057	0.000118346	0.320745	0.0103784	0.178746	0.161016	-0.0148962	0.907753	0.268315	0.033487	-0.0252364	0.844354
KSR2	black	0.24969	0.048433	-0.24969	0.048433	0.163368	0.200777	-0.0291082	0.820843	-0.243233	0.0547445	0.3896	0.00159867	-0.15238	0.233167	-0.0409545	0.749961	-0.18754	0.141064	0.0308841	0.81011	0.113698	0.374938
SYAP1	black	0.211306	0.0964255	-0.211306	0.0964255	-0.0646979	0.614424	-0.081365	0.526123	-0.149026	0.243738	0.365383	0.00323367	0.163937	0.199192	0.0966455	0.451147	-0.267081	0.0343409	0.0554852	0.665804	0.0392353	0.760136
OR2W3	black	-0.0627683	0.625044	0.0627683	0.625044	0.130897	0.306513	0.222939	0.0790434	0.149369	0.242643	-0.471333	9.6579e-05	-0.241579	0.056464	-0.0438812	0.732737	-0.0437526	0.733492	-0.227179	0.0733633	-0.136105	0.2875
CYP4F11	black	-0.011599	0.92811	0.011599	0.92811	-0.391399	0.00151391	-0.243988	0.0539732	-0.0244903	0.8489	0.683777	6.55436e-10	0.304674	0.0151877	0.262501	0.0376713	-0.018636	0.884735	0.399284	0.00118809	0.0989144	0.44054
SEMA4A	black	-0.0303135	0.813556	0.0303135	0.813556	-0.255317	0.0434308	-0.352438	0.00461301	-0.331598	0.00793458	0.820114	1.99864e-16	0.23739	0.0610175	0.323453	0.00971434	0.0178643	0.889478	0.438088	0.000329534	-0.0332451	0.795896
ST7	black	0.209813	0.0988569	-0.209813	0.0988569	-0.0245581	0.848487	-0.236419	0.0621134	-0.426247	0.000495399	0.598924	2.15628e-07	0.193086	0.129471	0.193342	0.128953	-0.172516	0.176361	0.183983	0.1489	0.108592	0.3969
SHISA2	black	0.150963	0.237595	-0.150963	0.237595	0.0235805	0.854451	0.0719459	0.575245	-0.391958	0.00148842	0.520067	1.25106e-05	-0.0223742	0.861822	0.143971	0.260281	-0.341721	0.00612427	0.0240785	0.851412	-0.0540853	0.673755
LCN8	black	0.163088	0.201559	-0.163088	0.201559	0.037825	0.768513	-0.141703	0.267943	-0.292826	0.0198594	0.549142	3.15546e-06	-0.110535	0.388457	0.114098	0.373249	-0.200052	0.11595	0.166904	0.191068	-0.150768	0.238209
DMKN	black	-0.00893654	0.944582	0.00893654	0.944582	-0.178245	0.162214	-0.0136343	0.915538	-0.290306	0.0209969	0.519766	1.26821e-05	0.0283743	0.825288	0.232631	0.0665445	0.0849225	0.508131	0.295133	0.018864	0.020074	0.875909
SLC22A11	black	-0.0413729	0.747491	0.0413729	0.747491	-0.157344	0.218114	-0.400021	0.00116111	-0.411379	0.000809713	0.808601	1.10732e-15	0.248507	0.0495425	0.323924	0.00960277	-0.0740639	0.564017	0.385722	0.00179601	-0.109637	0.392343
MYO1B	black	-0.0337289	0.792991	0.0337289	0.792991	-0.340878	0.00625977	-0.129554	0.311547	-0.324662	0.00942996	0.634526	2.34925e-08	0.461112	0.000142757	0.321456	0.0102003	-0.0752938	0.557545	0.233114	0.0659662	0.0662113	0.606149
CPVL	black	0.125453	0.327241	-0.125453	0.327241	-0.137378	0.282972	0.175705	0.168379	-0.3605	0.00370366	0.543053	4.25594e-06	0.179209	0.159918	0.0862821	0.501339	-0.140466	0.272185	0.0573283	0.655391	0.121326	0.343528
MGAM	black	0.25048	0.0477034	-0.25048	0.0477034	0.149381	0.242606	-0.0336405	0.793521	-0.645726	1.10161e-08	0.828242	5.53637e-17	-0.0384707	0.764675	0.189862	0.13612	-0.503511	2.59464e-05	0.026184	0.838586	0.0391131	0.760861
FAM110A	black	-0.275663	0.0287604	0.275663	0.0287604	-0.283991	0.0240939	-0.301566	0.0163109	-0.287304	0.022424	0.574662	8.42677e-07	0.173256	0.174485	0.522447	1.12297e-05	0.117483	0.359143	0.482341	6.2518e-05	0.0450307	0.726008
DNM1	black	0.0260454	0.839429	-0.0260454	0.839429	-0.34337	0.00586652	-0.282785	0.0247272	-0.232337	0.0668986	0.559399	1.88073e-06	0.219541	0.0838411	0.394162	0.0013916	0.284987	0.023581	0.521407	1.17739e-05	0.0207072	0.872027
SHMT1	black	0.145461	0.255327	-0.145461	0.255327	-0.0848904	0.508292	-0.237666	0.060708	-0.373547	0.00256521	0.698049	2.0332e-10	0.0697383	0.587055	0.192698	0.130259	-0.0794558	0.535909	0.293543	0.0195452	0.0319762	0.803527
SMOX	black	0.138951	0.277442	-0.138951	0.277442	-0.0186597	0.884589	-0.219163	0.0843895	-0.516838	1.44667e-05	0.649188	8.66241e-09	0.00951964	0.940972	0.49417	3.85217e-05	-0.197581	0.120617	0.259475	0.0400148	-0.0565135	0.659987
ORAI2	black	-0.0700812	0.585214	0.0700812	0.585214	-0.334612	0.00735217	-0.367403	0.00305526	-0.372034	0.00267885	0.752497	1.15242e-12	0.265497	0.0354638	0.495793	3.59957e-05	0.171599	0.178707	0.536682	5.78429e-06	-0.0475062	0.711586
AQP11	black	0.0715604	0.577299	-0.0715604	0.577299	0.199146	0.117644	-0.0654953	0.610058	0.229563	0.0703169	-0.439102	0.000318003	0.00498127	0.969093	-0.393307	0.00142846	0.164027	0.198941	-0.215687	0.0895598	0.0832683	0.516458
SDC1	black	0.0282772	0.825877	-0.0282772	0.825877	-0.195057	0.12553	-0.290189	0.0210509	-0.211543	0.0960441	0.660662	3.8184e-09	0.167376	0.1898	0.125814	0.325837	-0.00276128	0.982864	0.335981	0.00710023	-0.161138	0.207077
PLA1A	black	-0.0883583	0.491058	0.0883583	0.491058	-0.262077	0.0379923	-0.379494	0.0021589	-0.0936896	0.465173	0.670907	1.78259e-09	0.347522	0.00525956	0.0193191	0.880541	0.0728211	0.570593	0.365921	0.00318528	0.0375039	0.770424
CMTM4	black	-0.0587681	0.647303	0.0587681	0.647303	-0.258944	0.0404387	-0.0852305	0.506588	-0.101825	0.427142	0.396186	0.0013077	0.333711	0.00752211	0.142379	0.265644	-0.0910376	0.477956	0.129407	0.312098	0.108315	0.39811
ARSG	black	-0.243719	0.0542476	0.243719	0.0542476	-0.537305	5.61463e-06	-0.482094	6.31417e-05	-0.123635	0.334354	0.738453	4.94128e-12	0.442582	0.000281185	0.639269	1.71107e-08	0.0991005	0.439676	0.629492	3.26942e-08	-0.0622624	0.627842
RCAN3	black	-0.0841927	0.511796	0.0841927	0.511796	-0.321556	0.0101754	-0.0511654	0.690452	-0.113371	0.376322	0.579279	6.55682e-07	0.214892	0.0907753	0.181306	0.155006	-0.0308414	0.810368	0.265221	0.0356627	-0.124666	0.330308
GMPPB	black	0.0709892	0.580349	-0.0709892	0.580349	-0.0714547	0.577863	-0.16344	0.200575	-0.456319	0.000170754	0.557263	2.0977e-06	0.0712032	0.579206	0.448928	0.000223904	-0.161568	0.205851	0.247829	0.0501875	-0.144628	0.258088
TTC7B	black	0.00922269	0.94281	-0.00922269	0.94281	-0.423514	0.000543143	-0.50247	2.71308e-05	-0.191498	0.132715	0.671784	1.66772e-09	0.377446	0.00229182	0.504265	2.51196e-05	0.209373	0.0995828	0.630485	3.06452e-08	0.00252853	0.984308
TBX3	black	-0.263163	0.0371742	0.263163	0.0371742	-0.475299	8.27141e-05	-0.573654	8.89674e-07	-0.359387	0.00381894	0.744042	2.79985e-12	0.531213	7.49013e-06	0.687374	4.91051e-10	0.228355	0.0718474	0.65357	6.36148e-09	-0.10158	0.428258
HECW2	black	-0.0495514	0.699746	0.0495514	0.699746	-0.0530363	0.679736	0.325729	0.00918517	0.628364	3.51799e-08	-0.684408	6.23265e-10	-0.115656	0.366715	-0.305025	0.0150649	0.11181	0.382974	-0.245277	0.0526781	-0.048964	0.703139
SGPP2	black	0.0543572	0.672207	-0.0543572	0.672207	-0.0689071	0.591531	-0.0919527	0.473524	-0.486379	5.30984e-05	0.688711	4.40614e-10	0.000906322	0.994375	0.488066	4.95669e-05	-0.29299	0.0197873	0.233174	0.0658948	-0.152483	0.23285
WNK2	black	-0.0412736	0.748077	0.0412736	0.748077	-0.237032	0.06142	-0.315193	0.0118639	-0.267956	0.0337335	0.699395	1.81427e-10	0.160749	0.20819	0.336611	0.00698676	0.0268178	0.834733	0.450069	0.000214815	0.026947	0.833948
SERPINA1	black	-0.0705374	0.582767	0.0705374	0.582767	-0.30664	0.0145116	-0.461011	0.000143301	-0.279078	0.0267626	0.811335	7.45292e-16	0.26566	0.0353471	0.391425	0.0015127	0.106624	0.405562	0.555703	2.2707e-06	0.0247349	0.847409
NPNT	black	-0.0055361	0.965652	0.0055361	0.965652	-0.237662	0.0607127	-0.321496	0.0101903	-0.489584	4.65757e-05	0.67645	1.16564e-09	0.316941	0.0113777	0.441581	0.000291354	0.168969	0.185558	0.449866	0.000216402	0.065077	0.612347
SLC22A5	black	0.0424961	0.740873	-0.0424961	0.740873	-0.0673897	0.599739	-0.155226	0.224453	-0.440516	0.000302541	0.700453	1.65818e-10	0.274255	0.0296204	0.0592144	0.644804	-0.0917634	0.474439	0.140146	0.273291	0.214537	0.0913229
SLC44A4	black	-0.105442	0.410815	0.105442	0.410815	-0.302977	0.0157923	-0.541751	4.53356e-06	-0.373797	0.00254681	0.782617	3.56729e-14	0.369604	0.00287085	0.476738	7.81539e-05	0.193372	0.128893	0.575026	8.26302e-07	0.0512267	0.6901
ADARB1	black	0.128097	0.317064	-0.128097	0.317064	-0.0907173	0.479512	0.0632459	0.622408	-0.500362	2.96823e-05	0.556054	2.23072e-06	-0.0128616	0.920308	0.417091	0.000672201	-0.140476	0.272151	0.20385	0.109048	-0.169944	0.182997
SMAD9	black	-0.0363701	0.777183	0.0363701	0.777183	-0.321598	0.0101652	-0.168343	0.187216	-0.335389	0.00720808	0.599029	2.14312e-07	0.373246	0.00258748	0.261165	0.0386914	0.230617	0.0690015	0.36526	0.00324478	0.00742389	0.953951
MUC6	black	-0.0148822	0.907839	0.0148822	0.907839	-0.257451	0.041649	-0.389027	0.00162656	-0.0679502	0.596701	0.593596	2.93682e-07	0.0959019	0.454653	0.229816	0.069999	0.194112	0.127407	0.514185	1.62829e-05	-0.170656	0.181142
FAM153A	black	-0.160201	0.209764	0.160201	0.209764	0.0676044	0.598575	-0.0126686	0.9215	0.418635	0.00063888	-0.430477	0.00042898	-0.138	0.280775	-0.144157	0.25966	-0.00913799	0.943334	-0.117342	0.359725	-0.116621	0.362704
ELSPBP1	black	0.356554	0.00412666	-0.356554	0.00412666	0.141232	0.269554	-0.0826974	0.519347	-0.580621	6.09115e-07	0.832751	2.63751e-17	-0.0354821	0.782488	0.103181	0.42098	-0.39411	0.0013938	0.0775089	0.545978	0.0747031	0.560649
PAX8	black	0.111896	0.382604	-0.111896	0.382604	0.0460024	0.720335	-0.0451162	0.725508	-0.376836	0.00233279	0.668861	2.08042e-09	-7.80823e-05	0.999515	0.143851	0.260682	-0.358762	0.00388501	0.0806495	0.52978	0.0837988	0.51378
GMPPA	black	-0.00243874	0.984866	0.00243874	0.984866	-0.278394	0.0271529	-0.247673	0.0503372	-0.415466	0.000708992	0.754672	9.11838e-13	0.161469	0.206132	0.603517	1.64465e-07	-0.00422702	0.973771	0.473307	8.94288e-05	-0.0843026	0.511243
MTHFR	black	-0.111197	0.385602	0.111197	0.385602	-0.478644	7.24688e-05	-0.412294	0.000786098	-0.0993492	0.438524	0.680784	8.30888e-10	0.389258	0.00161525	0.461282	0.000141846	0.18999	0.135852	0.585802	4.56912e-07	0.111548	0.384095
MTHFD2	black	-0.0641507	0.617428	0.0641507	0.617428	0.141043	0.270201	0.46845	0.000107969	-0.0445698	0.728704	-0.488094	4.95089e-05	-0.243335	0.0546397	0.223807	0.0778529	-0.258539	0.0407636	-0.357396	0.004033	-0.0681041	0.595868
METTL7B	black	-0.133097	0.298382	0.133097	0.298382	-0.374486	0.00249686	-0.25541	0.0433524	-0.143795	0.26087	0.679846	8.94477e-10	0.223562	0.0781872	0.388221	0.0016665	0.106725	0.405114	0.466975	0.000114263	0.0061112	0.962087
SPR	black	-0.355272	0.00427305	0.355272	0.00427305	-0.604997	1.50584e-07	-0.493056	4.03506e-05	-0.0960237	0.454077	0.745147	2.49812e-12	0.540961	4.71017e-06	0.536817	5.74712e-06	0.291298	0.0205425	0.673751	1.4351e-09	-0.105022	0.412692
ZNF185	black	0.0136934	0.915172	-0.0136934	0.915172	-0.220702	0.0821766	-0.101023	0.430808	-0.512521	1.75276e-05	0.8352	1.74698e-17	0.170421	0.181752	0.390238	0.00156813	-0.0726617	0.571439	0.338889	0.00658988	-0.0403637	0.753453
FAM53B	black	0.0728462	0.570459	-0.0728462	0.570459	-0.188004	0.140066	0.339246	0.00652961	0.385074	0.00183106	-0.373267	0.00258589	-0.182707	0.151787	-0.00469848	0.970847	0.1454	0.255528	0.00505536	0.968633	0.0791602	0.537432
MTG1	black	0.0177804	0.889994	-0.0177804	0.889994	0.15357	0.229495	0.276741	0.0281167	0.443275	0.000274333	-0.428686	0.000456039	-0.402516	0.00107387	-0.417241	0.000668911	0.023311	0.856097	-0.188791	0.138384	-0.178022	0.162749
COX4I1	black	0.109025	0.395008	-0.109025	0.395008	0.0279549	0.827831	-0.0570453	0.656986	-0.357888	0.00397913	0.375795	0.00240426	0.0754572	0.556688	0.15137	0.236317	-0.191649	0.132403	0.0709902	0.580344	0.107535	0.401537
RCE1	black	0.0212603	0.868639	-0.0212603	0.868639	-0.170797	0.180776	0.331066	0.00804146	0.453384	0.000190296	-0.24991	0.0482294	-0.273824	0.0298874	-0.0712799	0.578796	0.104278	0.416032	0.0145462	0.909911	-0.147822	0.247613
SLC30A4	black	0.0938346	0.464479	-0.0938346	0.464479	0.168391	0.18709	0.218029	0.0860492	0.454104	0.000185321	-0.621044	5.61963e-08	-0.17208	0.177473	-0.506541	2.2768e-05	-0.053124	0.679235	-0.399925	0.00116461	-0.0645221	0.615388
DEFB126	black	0.208862	0.100431	-0.208862	0.100431	-0.0186197	0.884835	-0.269619	0.0326042	-0.464561	0.000125292	0.850157	1.20818e-18	0.126701	0.32241	0.176814	0.165666	-0.181319	0.154975	0.260197	0.039445	0.0768488	0.549413
NKD1	black	0.270259	0.0321774	-0.270259	0.0321774	-0.0612264	0.633586	0.0836047	0.514759	-0.481202	6.54396e-05	0.504372	2.50037e-05	-0.105361	0.41118	0.325129	0.00932204	-0.0287058	0.82328	0.217852	0.0863105	-0.0717486	0.576295
ABHD13	black	-0.225139	0.0760536	0.225139	0.0760536	-0.274208	0.029649	-0.432912	0.000394531	-0.331568	0.00794045	0.616033	7.69052e-08	0.523113	1.08939e-05	0.313115	0.0124655	-0.0274537	0.830872	0.323828	0.00962545	0.00211912	0.986849
SMPD3	black	0.199235	0.117477	-0.199235	0.117477	0.0414142	0.747248	0.376604	0.00234852	0.489227	4.72642e-05	-0.555656	2.27614e-06	-0.42557	0.000506845	-0.259187	0.0402439	0.157842	0.216644	-0.130675	0.307342	0.0742581	0.562993
KRT18	black	-0.271198	0.0315608	0.271198	0.0315608	-0.295231	0.0188228	-0.179771	0.158589	-0.398657	0.00121148	0.740902	3.85948e-12	0.237926	0.0604186	0.546907	3.52409e-06	-0.079129	0.537593	0.368024	0.00300219	-0.0525031	0.682783
TEDDM1	black	0.09744	0.447416	-0.09744	0.447416	-0.0765974	0.550724	-0.293735	0.0194622	-0.475516	8.201e-05	0.901082	8.25337e-24	0.116523	0.363111	0.23635	0.0621922	-0.135436	0.289896	0.341798	0.00611194	-0.02278	0.859341
RHOBTB1	black	0.107642	0.401069	-0.107642	0.401069	0.00508343	0.968459	-0.102748	0.422941	0.616623	7.41374e-08	-0.647102	1.00162e-08	-0.0481219	0.708014	-0.417449	0.000664339	0.39602	0.00131438	-0.0417699	0.74515	0.015491	0.904086
PPARD	black	-0.223313	0.0785283	0.223313	0.0785283	-0.436529	0.000347991	-0.341398	0.00617585	-0.254288	0.0443125	0.751214	1.3216e-12	0.289762	0.0212498	0.596485	2.48565e-07	0.100741	0.432106	0.572485	9.47256e-07	-0.0444548	0.729377
AMOT	black	-0.00439201	0.972748	0.00439201	0.972748	-0.357206	0.004054	-0.351053	0.00478771	-0.396241	0.0013055	0.900605	9.48779e-24	0.346924	0.0053435	0.451799	0.000201678	0.0458968	0.720951	0.51111	1.86521e-05	0.0618383	0.63019
SLC7A6	black	0.232434	0.0667821	-0.232434	0.0667821	0.0254334	0.843154	0.23422	0.0646567	-0.422345	0.000564798	0.589926	3.62148e-07	-0.132295	0.301331	0.150346	0.239539	-0.339993	0.00640486	-0.0118181	0.926755	-0.0195581	0.879074
SERINC2	black	0.0371685	0.772422	-0.0371685	0.772422	-0.186612	0.143078	-0.0838702	0.51342	-0.437065	0.000341548	0.808936	1.05525e-15	0.0755401	0.556253	0.431525	0.000413835	-0.238593	0.0596802	0.292965	0.0197979	-0.0266306	0.835871
2023-03-02	black	0.0986264	0.441879	-0.0986264	0.441879	-0.0204958	0.873323	-0.0529725	0.6801	-0.453324	0.000190711	0.516326	1.48018e-05	-0.133675	0.296271	0.3798	0.00213964	0.0510023	0.691389	0.314434	0.0120809	0.0845601	0.509949
FOXRED2	black	0.139388	0.275919	-0.139388	0.275919	-0.154585	0.226396	0.18037	0.157184	-0.275609	0.0287934	0.5284	8.54019e-06	-0.0684333	0.594088	0.156747	0.219888	0.0468891	0.715172	0.214854	0.090835	0.208758	0.100605
CLDN7	black	0.0206781	0.872205	-0.0206781	0.872205	-0.194706	0.126224	-0.345144	0.00560004	-0.458956	0.000154785	0.925391	2.17784e-27	0.210036	0.0984909	0.354296	0.00438757	-0.0757581	0.555111	0.426145	0.000497108	-0.0266645	0.835665
CTNNBIP1	black	0.169035	0.185384	-0.169035	0.185384	-0.00730764	0.954671	0.130648	0.307442	-0.136549	0.285912	0.472736	9.14471e-05	-0.169459	0.184268	-0.198167	0.119498	0.0171727	0.893731	0.114552	0.37134	0.0538408	0.675147
GOLM1	black	-0.265122	0.0357338	0.265122	0.0357338	-0.485185	5.57375e-05	-0.084534	0.51008	-0.263663	0.0368016	0.643562	1.27825e-08	0.335091	0.00726308	0.624023	4.6509e-08	0.0668135	0.60287	0.4321	0.000405726	-0.0997174	0.43682
ARL6IP4	black	0.0241332	0.851078	-0.0241332	0.851078	0.00234618	0.98544	-0.220855	0.08196	-0.416281	0.000690334	0.464961	0.000123399	0.0348171	0.786468	0.237953	0.0603882	0.095816	0.455059	0.281377	0.0254844	-0.0207724	0.871628
PEBP4	black	0.0760516	0.553575	-0.0760516	0.553575	0.0844325	0.51059	-0.294186	0.0192673	-0.304546	0.0152325	0.554758	2.38194e-06	-0.0107889	0.933119	0.0120112	0.925562	-0.101639	0.427989	0.193469	0.128697	0.105553	0.410321
KCTD2	black	-0.0610132	0.634771	0.0610132	0.634771	-0.165786	0.194101	0.318127	0.0110577	0.659261	4.22794e-09	-0.602138	1.78485e-07	-0.1879	0.140289	-0.231859	0.0674783	0.28638	0.0228794	-0.0613941	0.632654	0.0129835	0.919555
AHSA1	black	0.121147	0.344248	-0.121147	0.344248	0.00131873	0.991816	0.313408	0.0123793	0.599852	2.04213e-07	-0.398501	0.00121735	-0.251451	0.0468195	-0.376873	0.00233027	-0.0718847	0.57557	-0.214348	0.0916157	-0.0213129	0.868316
SEC14L1	black	0.197388	0.120986	-0.197388	0.120986	0.311211	0.0130395	0.215118	0.0904295	0.235294	0.0634046	-0.572794	9.31726e-07	-0.35384	0.00444199	-0.31925	0.0107616	0.0282254	0.826191	-0.268429	0.0334092	-0.0163379	0.898869
SRRM1	black	-0.00213559	0.986747	0.00213559	0.986747	-0.249235	0.0488574	-0.253318	0.0451572	-0.154936	0.225329	0.66362	3.07377e-09	0.203022	0.110525	0.138616	0.278613	0.0400281	0.755439	0.348172	0.00516979	0.061031	0.634672
TTYH2	black	0.278518	0.0270817	-0.278518	0.0270817	0.264993	0.0358278	0.3238	0.00963207	0.411889	0.000796462	-0.676965	1.11997e-09	-0.481387	6.49572e-05	-0.294691	0.0190513	-0.0995577	0.437559	-0.31788	0.0111236	0.018606	0.88492
TMEM64	black	-0.37131	0.00273488	0.37131	0.00273488	-0.557022	2.12364e-06	-0.528961	8.32022e-06	0.0613804	0.632731	0.636435	2.06917e-08	0.656245	5.25588e-09	0.144513	0.258473	0.410272	0.000839129	0.567999	1.20229e-06	-0.10927	0.393941
PHF21A	black	0.0403178	0.753725	-0.0403178	0.753725	-0.0376575	0.76951	0.298722	0.0174009	0.414492	0.000731909	-0.502829	2.67166e-05	-0.232771	0.066376	-0.136004	0.287861	0.0631668	0.622845	-0.161374	0.206402	0.0418541	0.744653
ERAL1	black	0.146953	0.250434	-0.146953	0.250434	0.0928163	0.469362	0.29238	0.0200567	0.380839	0.00207538	-0.364987	0.00326969	-0.372464	0.00264616	-0.294481	0.0191411	0.104883	0.413315	-0.154345	0.227124	-0.043767	0.733407
LRRC59	black	-0.129976	0.309958	0.129976	0.309958	-0.227096	0.0734713	-0.266973	0.0344167	-0.226188	0.0746608	0.530001	7.92677e-06	0.201422	0.113422	0.38359	0.00191359	0.0481705	0.707733	0.330091	0.00824052	-0.159762	0.211032
MED25	black	0.127449	0.319539	-0.127449	0.319539	0.101885	0.426866	0.387078	0.00172467	0.437144	0.000340602	-0.602134	1.78525e-07	-0.480752	6.66287e-05	-0.289357	0.0214397	0.200858	0.114458	-0.155386	0.223968	-0.0320934	0.802822
PHGDH	black	0.0950353	0.458758	-0.0950353	0.458758	-0.126827	0.321927	-0.416429	0.000686976	-0.00380439	0.976393	0.486301	5.32681e-05	0.128553	0.315332	0.00921759	0.942842	0.208935	0.100309	0.399119	0.00119418	0.00840691	0.947861
MUC15	black	0.185389	0.145764	-0.185389	0.145764	-0.0403995	0.753242	-0.23269	0.0664745	-0.49621	3.53708e-05	0.900637	9.40019e-24	0.0693529	0.589129	0.214139	0.0919398	-0.168753	0.186128	0.298142	0.0176305	-0.0250594	0.845432
UBR4	black	0.0414938	0.746778	-0.0414938	0.746778	0.0168951	0.89544	0.142012	0.266891	0.553744	2.50696e-06	-0.453251	0.000191224	-0.209572	0.0992553	-0.377173	0.00231009	0.0792595	0.53692	-0.144287	0.259225	0.0876356	0.494624
RNF157	black	0.205992	0.105298	-0.205992	0.105298	0.313686	0.0122976	0.446041	0.000248491	0.508166	2.12163e-05	-0.716952	3.8686e-11	-0.53388	6.6068e-06	-0.55239	2.68347e-06	-0.0537941	0.675413	-0.432524	0.000399851	0.0857024	0.504229
REEP6	black	0.170426	0.18174	-0.170426	0.18174	0.164807	0.196785	0.271668	0.0312557	0.60779	1.27342e-07	-0.48481	5.65911e-05	-0.411464	0.0008075	-0.569721	1.09763e-06	0.0721692	0.574056	-0.227958	0.0723561	0.0353702	0.783158
TINAG	blue	-0.0933947	0.466585	0.0933947	0.466585	-0.0783838	0.541442	-0.130241	0.308967	0.0823011	0.521358	-0.0800166	0.533025	0.0813025	0.526442	0.130567	0.307745	-0.0688573	0.591799	0.0440922	0.731501	-0.0752772	0.557632
CDRT1	blue	0.516543	1.46587e-05	-0.516543	1.46587e-05	0.750829	1.37683e-12	0.360196	0.00373483	-0.289813	0.021226	-0.21645	0.0884033	-0.543182	4.22931e-06	-0.436477	0.000348628	-0.641415	1.4798e-08	-0.652799	6.71876e-09	-0.0087936	0.945467
UGT2B10	blue	0.298059	0.0176636	-0.298059	0.0176636	0.334363	0.00739881	0.0733243	0.567926	-0.06166	0.631179	-0.137021	0.284235	-0.240282	0.057844	-0.317231	0.0112987	-0.0555905	0.665207	-0.197384	0.120995	-0.104372	0.415609
OR4F4	blue	-0.136535	0.285962	0.136535	0.285962	-0.145582	0.25493	0.0900301	0.482861	0.00873049	0.945858	0.128139	0.316904	0.0659282	0.607693	0.108643	0.396676	-0.105629	0.409981	0.0277417	0.829124	-0.0135444	0.916092
GPR82	blue	-0.165604	0.194599	0.165604	0.194599	-0.35174	0.00470032	-0.20985	0.0987973	0.065941	0.607624	0.302347	0.0160222	0.330368	0.00818356	0.252877	0.0455454	0.164086	0.198776	0.30754	0.014211	0.0643793	0.616172
TDGF1	blue	0.537509	5.56041e-06	-0.537509	5.56041e-06	0.472571	9.2037e-05	0.123478	0.334971	-0.25053	0.0476579	0.0224377	0.861434	-0.348509	0.00512367	-0.315414	0.0118016	-0.30081	0.0165948	-0.315299	0.0118339	0.174329	0.17179
LOC57399	blue	0.0286505	0.823615	-0.0286505	0.823615	0.275227	0.0290242	0.0527034	0.681638	-0.127546	0.319169	-0.0828395	0.518628	-0.197132	0.121479	-0.0813872	0.52601	-0.204725	0.107503	-0.159262	0.212483	-0.227685	0.0727081
SPANXN3	blue	0.456379	0.000170375	-0.456379	0.000170375	0.682829	7.06777e-10	0.426621	0.000489169	-0.462305	0.000136478	-0.00372738	0.97687	-0.486773	5.22532e-05	-0.36018	0.0037365	-0.643203	1.31009e-08	-0.582238	5.57117e-07	0.247291	0.0507049
CC2D2B	blue	-0.0863721	0.500891	0.0863721	0.500891	0.262825	0.0374272	-0.186216	0.143943	-0.163335	0.200868	0.0108883	0.932504	-0.0308263	0.810459	-0.0757793	0.555	-0.242791	0.0551995	-0.147622	0.24826	-0.00660748	0.95901
GPR115	blue	0.255367	0.0433883	-0.255367	0.0433883	0.276535	0.0282387	-0.0309776	0.809547	-0.268816	0.0331454	-0.0159263	0.901404	-0.151446	0.236081	0.0145696	0.909767	-0.208851	0.10045	-0.151753	0.23512	0.206116	0.105085
ADH4	blue	0.514202	1.62704e-05	-0.514202	1.62704e-05	0.483825	5.88904e-05	0.0227736	0.85938	-0.538178	5.38514e-06	0.268901	0.033088	-0.251161	0.047082	-0.136293	0.286825	-0.442418	0.000282832	-0.257288	0.0417833	0.0940501	0.46345
AGTR2	blue	-0.0834456	0.515562	0.0834456	0.515562	0.0949053	0.459375	-0.0958244	0.455019	-0.108938	0.395388	-0.0585636	0.648449	-0.111184	0.385658	0.073637	0.566272	-0.0184053	0.886152	0.00209085	0.987024	-0.17924	0.159845
P2RY10	blue	-0.301797	0.0162252	0.301797	0.0162252	-0.464432	0.000125908	-0.339987	0.00640581	0.265093	0.035755	0.0365678	0.776004	0.358584	0.00390402	0.270622	0.0319377	0.427873	0.00046883	0.444933	0.00025856	-0.304713	0.0151738
F9	blue	-0.100425	0.433556	0.100425	0.433556	-0.122382	0.339312	-0.091734	0.474581	0.173286	0.174408	-0.0363996	0.777007	0.0662652	0.605855	0.0408684	0.75047	0.199602	0.116788	0.128128	0.316949	0.0560558	0.662574
CLEC7A	blue	-0.0492177	0.701673	0.0492177	0.701673	-0.226408	0.0743718	0.122715	0.33799	0.258873	0.0404955	-0.159131	0.212864	0.138085	0.280477	0.0229769	0.858138	0.0762665	0.552451	0.0196164	0.878716	-0.0650763	0.612351
CFHR5	blue	0.0729523	0.569896	-0.0729523	0.569896	0.322042	0.0100556	0.0692316	0.589782	-0.231777	0.0675777	-0.0554863	0.665798	-0.216435	0.0884259	-0.069541	0.588116	-0.240286	0.0578389	-0.224003	0.0775856	0.127813	0.318147
OR1L4	blue	-0.0263142	0.837794	0.0263142	0.837794	-0.0319478	0.803699	0.143285	0.262581	-0.143222	0.262796	0.104165	0.41654	-0.0442699	0.73046	0.0970993	0.449014	-0.0874424	0.49558	0.0126448	0.921647	0.174042	0.172509
SLC12A1	blue	0.309185	0.0136755	-0.309185	0.0136755	0.484384	5.7574e-05	0.0765128	0.551165	-0.182909	0.151326	-0.120543	0.346673	-0.278312	0.0272	-0.270544	0.0319897	-0.451828	0.000201461	-0.381137	0.00205733	0.1955	0.124657
IL7	blue	0.507958	2.1409e-05	-0.507958	2.1409e-05	0.70236	1.40855e-10	0.127337	0.319968	-0.519993	1.25527e-05	0.0926584	0.470121	-0.342527	0.00599701	-0.342599	0.0059859	-0.574475	8.5121e-07	-0.48335	6.00293e-05	0.150365	0.23948
OR5T2	blue	0.20303	0.110511	-0.20303	0.110511	0.135816	0.288532	0.000190282	0.998819	-0.200587	0.114957	0.131839	0.303015	-0.113616	0.375287	0.101127	0.430335	-0.0922715	0.471985	0.00312267	0.980622	0.185287	0.14599
CYP24A1	blue	0.337932	0.0067542	-0.337932	0.0067542	0.305391	0.0149379	0.150883	0.237846	-0.222339	0.0798739	0.12742	0.319651	-0.212648	0.0942799	-0.272606	0.0306543	-0.230971	0.0685652	-0.278316	0.0271978	-0.0108302	0.932863
FGL1	blue	0.625108	4.33926e-08	-0.625108	4.33926e-08	0.781016	4.34962e-14	0.168756	0.186121	-0.498555	3.20453e-05	0.0544011	0.671958	-0.544762	3.91543e-06	-0.359346	0.00382318	-0.665668	2.64138e-09	-0.519453	1.28624e-05	-0.0624954	0.626553
CEACAM7	blue	-0.224515	0.0768925	0.224515	0.0768925	-0.120032	0.348737	0.143487	0.261902	0.282724	0.0247596	-0.279004	0.0268044	-0.0335209	0.79424	-0.081527	0.525298	0.115719	0.366451	-0.0660516	0.60702	-0.351435	0.00473893
DMP1	blue	0.342333	0.00602744	-0.342333	0.00602744	0.380566	0.00209209	0.109003	0.395104	-0.209565	0.0992664	-0.0480896	0.708202	-0.242785	0.0552059	-0.232283	0.0669641	-0.315899	0.0116653	-0.291909	0.020267	-0.0186593	0.884592
IL22	blue	0.167582	0.189246	-0.167582	0.189246	0.286333	0.0229029	0.0546846	0.670347	-0.175179	0.169677	-0.015712	0.902724	-0.355307	0.00426898	0.0175849	0.891196	-0.147737	0.247886	-0.0609609	0.635062	0.0166782	0.896774
LYG2	blue	0.373487	0.00256964	-0.373487	0.00256964	0.520265	1.23991e-05	0.109095	0.394703	-0.392792	0.00145107	-0.0423361	0.741815	-0.422699	0.000558153	-0.0730333	0.569467	-0.382253	0.00199078	-0.256622	0.0423335	0.0495766	0.699601
ANXA10	blue	0.434532	0.000373029	-0.434532	0.000373029	0.525541	9.74653e-06	0.108413	0.397682	-0.272801	0.0305301	0.0285373	0.824301	-0.303963	0.0154383	-0.305868	0.0147741	-0.49441	3.81378e-05	-0.373903	0.00253911	0.130183	0.309182
MS4A1	blue	0.372958	0.00260894	-0.372958	0.00260894	0.0832034	0.516786	0.0148138	0.908261	-0.141009	0.270317	0.199197	0.117548	-0.130318	0.308677	0.00813268	0.94956	-0.165303	0.195423	0.00289201	0.982053	0.213754	0.0925405
KRTAP15-1	blue	0.287523	0.0223171	-0.287523	0.0223171	0.410534	0.000832068	0.105071	0.412476	-0.169121	0.185156	-0.0345523	0.788054	-0.305674	0.0148405	-0.267937	0.0337465	-0.399611	0.00117605	-0.321861	0.0101	0.0448294	0.727185
SERPINB3	blue	0.539343	5.0924e-06	-0.539343	5.0924e-06	0.727029	1.51079e-11	0.214824	0.0908811	-0.321121	0.010284	-0.213183	0.0934353	-0.542112	4.45487e-06	-0.357529	0.00401837	-0.412978	0.000768865	-0.503438	2.60286e-05	0.00896986	0.944375
DKK3	blue	-0.309907	0.0134459	0.309907	0.0134459	-0.616049	7.68294e-08	-0.374794	0.00247476	0.502913	2.66204e-05	0.152185	0.233773	0.52773	8.80941e-06	0.139706	0.274815	0.398587	0.00121409	0.478381	7.32313e-05	-0.147691	0.248036
TRIM63	blue	-0.20454	0.10783	0.20454	0.10783	-0.269802	0.0324814	-0.292686	0.0199213	0.212212	0.0949725	0.0357611	0.78082	0.232414	0.066806	0.0203983	0.873921	0.405738	0.000969996	0.267724	0.0338936	-0.146899	0.25061
ASCL3	blue	0.282195	0.0250419	-0.282195	0.0250419	0.118804	0.353727	-0.0114749	0.928877	-0.0225517	0.860737	-0.226647	0.0740577	-0.173494	0.173885	0.0538502	0.675094	0.161821	0.205131	0.0324009	0.800971	-0.0401356	0.754802
OR6K2	blue	-0.186899	0.142454	0.186899	0.142454	-0.33009	0.00824085	-0.294284	0.0192254	0.241591	0.0564519	0.110533	0.388464	0.230649	0.0689619	0.14703	0.250182	0.263407	0.0369917	0.31523	0.0118536	-0.16062	0.20856
PKIB	blue	0.546739	3.55331e-06	-0.546739	3.55331e-06	0.477593	7.55536e-05	0.215513	0.089824	-0.507822	2.15367e-05	0.225271	0.0758783	-0.335986	0.00709932	-0.142432	0.265464	-0.520797	1.2104e-05	-0.341892	0.00609708	0.212696	0.0942038
IL5RA	blue	-0.0418027	0.744956	0.0418027	0.744956	0.125161	0.328377	-0.0639376	0.618599	0.189629	0.13661	-0.259229	0.0402107	-0.0641868	0.617229	-0.161577	0.205825	-0.0288028	0.822692	-0.126409	0.323539	-0.235168	0.0635501
CD86	blue	-0.469569	0.000103408	0.469569	0.000103408	-0.579196	6.5864e-07	-0.355311	0.00426852	0.385453	0.00181046	-0.0169379	0.895176	0.471174	9.71778e-05	0.426887	0.000484773	0.413711	0.000750755	0.486544	5.27426e-05	-0.155922	0.222354
XIRP2	blue	0.418448	0.000642823	-0.418448	0.000642823	0.588355	3.95839e-07	0.332657	0.00772537	-0.118422	0.355288	-0.306437	0.0145803	-0.597407	2.35588e-07	-0.280435	0.0260016	-0.386548	0.00175224	-0.441868	0.000288402	0.0215204	0.867046
EGFL6	blue	0.223687	0.0780162	-0.223687	0.0780162	0.206194	0.10495	0.225759	0.0752285	-0.317234	0.0112979	0.0679101	0.596919	-0.178814	0.160854	-0.00194299	0.987942	-0.226893	0.0737365	-0.143771	0.260952	-0.0656768	0.609066
OR1L3	blue	-0.207577	0.102588	0.207577	0.102588	-0.240063	0.0580791	-0.133987	0.295136	0.0784283	0.541211	0.0625461	0.626272	0.244022	0.0539394	0.184131	0.148566	0.117993	0.357047	0.200867	0.114441	-0.183713	0.149506
SI	blue	0.486456	5.29321e-05	-0.486456	5.29321e-05	0.850948	1.04069e-18	0.293767	0.019448	-0.302548	0.0159487	-0.277443	0.0277041	-0.53156	7.36913e-06	-0.574679	8.4191e-07	-0.669675	1.95668e-09	-0.73268	8.75325e-12	-0.00147028	0.990875
MPP4	blue	0.256122	0.0427517	-0.256122	0.0427517	0.393158	0.00143496	0.0983582	0.443127	-0.165323	0.195367	-0.165585	0.19465	-0.25367	0.0448488	-0.212531	0.0944663	-0.292465	0.0200189	-0.306055	0.01471	-0.190737	0.13429
SLC22A18AS	blue	-0.16104	0.207356	0.16104	0.207356	-0.191608	0.132487	-0.194019	0.127593	0.168836	0.18591	-0.102831	0.422565	0.149041	0.243691	0.0802945	0.531599	0.284649	0.0237541	0.182616	0.151994	-0.13579	0.288625
THAP2	blue	0.00364891	0.977357	-0.00364891	0.977357	0.199915	0.116205	-0.275468	0.0288784	0.0330941	0.796803	-0.175963	0.167744	0.0606621	0.636724	-0.278694	0.0269809	0.170398	0.181813	-0.0823616	0.521051	-0.0694333	0.588696
SNRPE	blue	-0.228024	0.0722715	0.228024	0.0722715	-0.347679	0.0052378	0.0528548	0.680773	0.231543	0.0678627	0.0646223	0.614839	0.224243	0.077261	0.0546776	0.670386	0.14813	0.246615	0.119957	0.34904	-0.323988	0.0095876
KLRC4	blue	0.118867	0.35347	-0.118867	0.35347	0.324197	0.00953848	-0.0294081	0.819028	-0.0858271	0.503607	-0.241603	0.0564391	-0.0941447	0.462998	-0.356327	0.00415227	-0.11422	0.372734	-0.302493	0.0159685	-0.0532092	0.678748
FSHB	blue	0.195692	0.124279	-0.195692	0.124279	0.123674	0.3342	-0.20323	0.110153	-0.060467	0.63781	-0.158649	0.214272	-0.114746	0.370522	0.161406	0.206311	0.0531734	0.678953	0.0921215	0.472709	-0.0750298	0.558931
PRAMEF10	blue	-0.0237026	0.853706	0.0237026	0.853706	-0.162772	0.202446	-0.0683043	0.594786	-0.10107	0.430595	0.284964	0.0235927	0.104329	0.415802	0.184137	0.148554	-0.0636528	0.620166	0.166565	0.191984	0.204546	0.107819
GLRA1	blue	-0.075386	0.557061	0.075386	0.557061	0.0629117	0.624253	-0.142602	0.26489	-0.0747029	0.56065	-0.0543891	0.672026	-0.0213283	0.868223	0.126709	0.322382	-0.0305564	0.812088	0.0184997	0.885573	-0.190407	0.134978
C20orf197	blue	-0.181703	0.154088	0.181703	0.154088	-0.348996	0.0050579	-0.266996	0.034401	0.225526	0.0755373	-0.0044136	0.972614	0.282419	0.0249219	0.16935	0.184553	0.234856	0.0639124	0.282689	0.024778	-0.163191	0.201271
SPTA1	blue	0.330952	0.0080645	-0.330952	0.0080645	0.370334	0.00281192	-0.00937969	0.941838	0.090993	0.478172	-0.152164	0.23384	-0.236001	0.0625912	-0.495047	3.71373e-05	-0.131796	0.303174	-0.266727	0.0345896	-0.082905	0.518296
CNR2	blue	-0.0959076	0.454626	0.0959076	0.454626	-0.280158	0.0261551	-0.162584	0.202975	0.335026	0.00727509	-0.172053	0.177541	0.093228	0.467384	0.0410963	0.749124	0.375731	0.00240865	0.261409	0.0385036	0.026856	0.834501
MEIG1	blue	0.463373	0.000131075	-0.463373	0.000131075	0.878713	2.95637e-21	0.525549	9.74291e-06	-0.485003	5.61497e-05	-0.159702	0.211208	-0.656435	5.18436e-09	-0.49439	3.81696e-05	-0.706395	9.9312e-11	-0.765366	2.78146e-13	0.062344	0.62739
GABRA1	blue	0.433744	0.000383349	-0.433744	0.000383349	0.340077	0.00639085	-0.0674421	0.599455	-0.340995	0.00624084	0.0166085	0.897203	-0.281318	0.0255165	0.0174992	0.891723	-0.0898937	0.483527	-0.0681264	0.595748	-0.00870531	0.946013
IL23R	blue	0.448113	0.000230606	-0.448113	0.000230606	0.609186	1.17033e-07	0.31726	0.0112908	-0.0130774	0.918976	-0.347183	0.00530697	-0.438294	0.000327151	-0.534992	6.26797e-06	-0.567038	1.26477e-06	-0.645923	1.08673e-08	0.127249	0.320304
ASB4	blue	0.155468	0.22372	-0.155468	0.22372	0.167616	0.189154	0.0308253	0.810465	-0.0159111	0.901498	-0.134919	0.291759	-0.188502	0.139	-0.0270919	0.833069	0.000344297	0.997863	-0.0124333	0.922953	0.0641721	0.61731
ANKRD35	blue	-0.481949	6.35084e-05	0.481949	6.35084e-05	-0.560279	1.7976e-06	-0.409629	0.000856665	0.463032	0.000132779	-0.194835	0.12597	0.422934	0.000553791	0.248303	0.049736	0.72273	2.26768e-11	0.519477	1.28489e-05	-0.0726246	0.571636
MOS	blue	0.268773	0.0331743	-0.268773	0.0331743	0.292411	0.020043	-0.103956	0.417477	-0.169854	0.183231	0.105947	0.408567	-0.321582	0.0101691	-0.0604577	0.637862	-0.150848	0.237956	-0.0288261	0.822551	0.146814	0.250885
GABRA4	blue	0.252118	0.0462199	-0.252118	0.0462199	0.497311	3.37726e-05	0.129167	0.313007	-0.172703	0.175884	-0.178508	0.161585	-0.360889	0.00366411	-0.294579	0.0190993	-0.263455	0.0369561	-0.370197	0.00282293	0.0887094	0.489331
FLG	blue	0.0404977	0.75266	-0.0404977	0.75266	-0.26724	0.0342299	-0.16972	0.183583	0.266267	0.0349142	0.165883	0.193837	0.260739	0.0390219	-0.0805223	0.530432	-0.00615286	0.961828	0.128701	0.314768	0.104831	0.413548
FCRL3	blue	0.29779	0.0177712	-0.29779	0.0177712	0.5007	2.92591e-05	0.0655038	0.610011	-0.21825	0.0857233	-0.187963	0.140154	-0.43943	0.000314348	-0.131284	0.305074	-0.2108	0.0972453	-0.227881	0.0724553	-0.117178	0.360399
UNC45B	blue	0.620363	5.8663e-08	-0.620363	5.8663e-08	0.600118	2.01047e-07	0.306046	0.014713	-0.452299	0.00019802	0.0891633	0.487102	-0.55905	1.91463e-06	-0.167893	0.188414	-0.621525	5.45112e-08	-0.408603	0.00088532	0.222111	0.0801919
ZNF804B	blue	-0.0172058	0.893527	0.0172058	0.893527	-0.139619	0.275117	0.131414	0.304591	0.198156	0.119518	-0.212992	0.0937358	0.0286112	0.823853	0.0549252	0.66898	0.118332	0.355658	0.0026687	0.983439	-0.169709	0.183611
FCRL5	blue	0.440048	0.000307585	-0.440048	0.000307585	0.381631	0.00202762	0.15467	0.226138	-0.166183	0.193019	-0.0813602	0.526148	-0.37269	0.00262906	-0.177979	0.162851	-0.256816	0.0421725	-0.207263	0.10312	0.292416	0.0200408
HDX	blue	-0.459597	0.000151116	0.459597	0.000151116	-0.630808	3.0005e-08	-0.623574	4.78628e-08	0.313284	0.0124156	0.234583	0.0642311	0.715386	4.46139e-11	0.386679	0.00174539	0.350272	0.00488867	0.581514	5.79865e-07	0.0327594	0.798815
SLC45A2	blue	0.276729	0.0281238	-0.276729	0.0281238	0.334428	0.00738647	0.00512643	0.968193	-0.28424	0.0239647	0.109258	0.393992	-0.208555	0.100943	-0.226311	0.074499	-0.17131	0.179451	-0.177604	0.163752	-0.0198558	0.877247
ZSCAN16	blue	-0.154599	0.226353	0.154599	0.226353	-0.434376	0.000375048	-0.212352	0.0947497	-0.153677	0.229168	0.619995	6.00378e-08	0.428867	0.000453236	0.287323	0.0224148	0.160393	0.209213	0.406424	0.000949065	0.0133539	0.917269
SAMD3	blue	0.384203	0.00187908	-0.384203	0.00187908	0.67561	1.24383e-09	0.021203	0.86899	-0.354713	0.00433829	-0.0796261	0.535032	-0.289512	0.0213666	-0.358576	0.00390484	-0.480942	6.6124e-05	-0.460419	0.000146529	0.166649	0.191758
TTPA	blue	-0.0508052	0.692522	0.0508052	0.692522	-0.217514	0.0868123	0.268929	0.0330691	0.208312	0.10135	-0.138498	0.279027	0.0243075	0.850015	0.0425758	0.740404	0.072351	0.573089	-0.0207769	0.8716	-0.300402	0.0167497
ZNF396	blue	0.379486	0.00215944	-0.379486	0.00215944	0.619651	6.13494e-08	0.262632	0.0375723	-0.2782	0.0272644	-0.0788971	0.538789	-0.401972	0.00109237	-0.406021	0.000961318	-0.710242	7.07738e-11	-0.609672	1.13638e-07	0.0737033	0.565921
SPATA9	blue	0.522236	1.13381e-05	-0.522236	1.13381e-05	0.787529	1.92077e-14	0.229075	0.0709316	-0.28343	0.0243863	-0.279542	0.0264999	-0.620642	5.76389e-08	-0.367612	0.00303726	-0.533147	6.83922e-06	-0.548215	3.30366e-06	0.0484353	0.706198
PUS3	blue	-0.219739	0.0835559	0.219739	0.0835559	-0.417575	0.000661595	-0.139072	0.277021	-0.115092	0.369074	0.454706	0.000181248	0.437007	0.000342235	0.314576	0.0120398	0.117526	0.358966	0.292663	0.0199312	0.014689	0.909031
PFKFB1	blue	-0.228714	0.0713899	0.228714	0.0713899	-0.43729	0.000338864	-0.0635988	0.620464	0.0475886	0.711108	0.364718	0.00329434	0.322742	0.00988504	0.22688	0.0737538	0.113511	0.375732	0.301646	0.0162812	-0.0999752	0.43563
PSKH2	blue	-0.0536562	0.676199	0.0536562	0.676199	-0.0534184	0.677555	-0.0485357	0.705617	-0.166647	0.191762	0.206162	0.105006	0.0991162	0.439604	0.00762588	0.952699	-0.0762117	0.552738	0.0307687	0.810807	-0.0719661	0.575137
TRDN	blue	0.144719	0.257785	-0.144719	0.257785	0.271822	0.0311561	-0.036895	0.774052	0.0583836	0.649459	-0.302928	0.0158101	-0.0985337	0.44231	-0.154303	0.227253	-0.151894	0.234679	-0.23447	0.0643631	-0.064004	0.618234
ETV7	blue	-0.39214	0.00148021	0.39214	0.00148021	-0.492461	4.13594e-05	-0.0680677	0.596066	0.239422	0.0587737	-0.0470668	0.714139	0.246717	0.0512613	0.550544	2.94299e-06	0.217982	0.0861194	0.340388	0.00633973	-0.120892	0.34527
LILRA4	blue	-0.181369	0.15486	0.181369	0.15486	-0.281342	0.025503	-0.242639	0.0553577	0.215914	0.0892144	-0.176337	0.16683	0.159161	0.212777	0.28798	0.0220958	0.244178	0.0537811	0.27924	0.0266708	-0.228267	0.0719608
C1orf168	blue	0.44929	0.000220983	-0.44929	0.000220983	0.49384	3.90558e-05	0.225401	0.0757043	-0.317488	0.011229	0.158365	0.215105	-0.28759	0.0222845	-0.376727	0.0023402	-0.463736	0.000129283	-0.402381	0.00107844	0.0616725	0.63111
SERPINB5	blue	0.449679	0.000217884	-0.449679	0.000217884	0.753612	1.02242e-12	0.397565	0.00125316	-0.310284	0.0133272	-0.194513	0.126607	-0.513766	1.65886e-05	-0.527279	8.99556e-06	-0.664465	2.88786e-09	-0.709974	7.24778e-11	0.0104904	0.934965
NLRP3	blue	-0.412877	0.000771384	0.412877	0.000771384	-0.578672	6.77799e-07	-0.331136	0.00802717	0.464105	0.000127485	-0.0570215	0.65712	0.452234	0.000198494	0.286496	0.0228219	0.435322	0.000362933	0.453972	0.000186219	-0.0925661	0.470566
OR51B5	blue	-0.026716	0.835352	0.026716	0.835352	-0.217217	0.0872534	-0.102939	0.422073	0.0409291	0.750111	0.299145	0.0172346	0.216537	0.0882721	-0.0398028	0.756773	0.0403797	0.753359	0.145864	0.254001	-0.205162	0.106739
CIB3	blue	0.423497	0.000543439	-0.423497	0.000543439	0.466124	0.000118047	0.414675	0.000727545	-0.352057	0.00466051	0.0344061	0.78893	-0.454696	0.00018132	-0.144099	0.259852	-0.528664	8.4361e-06	-0.405016	0.000992448	0.00716851	0.955533
CCDC140	blue	-0.129376	0.312216	0.129376	0.312216	-0.335081	0.00726487	-0.154777	0.22581	0.0814905	0.525483	0.123988	0.332966	0.215832	0.089339	0.277233	0.027827	0.224409	0.0770358	0.29547	0.0187225	-0.0493949	0.700649
CCR6	blue	0.267203	0.0342559	-0.267203	0.0342559	0.525452	9.78631e-06	0.151622	0.23553	-0.211947	0.0953962	-0.0502079	0.695961	-0.380616	0.00208905	-0.390257	0.00156722	-0.441346	0.000293793	-0.426512	0.000490974	0.0611307	0.634118
ELAVL4	blue	0.348602	0.00511103	-0.348602	0.00511103	0.762334	3.91909e-13	0.247226	0.0507673	-0.212256	0.0949035	-0.311795	0.0128612	-0.582478	5.49776e-07	-0.464304	0.000126523	-0.42831	0.000461913	-0.560376	1.78867e-06	-0.00941045	0.941648
C5orf46	blue	0.310339	0.01331	-0.310339	0.01331	0.594071	2.85769e-07	0.0802797	0.531675	-0.296355	0.0183544	-0.129833	0.310496	-0.504411	2.49627e-05	-0.03641	0.776945	-0.50858	2.08365e-05	-0.30758	0.0141978	-0.0829351	0.518143
C1orf131	blue	-0.164094	0.198754	0.164094	0.198754	-0.455915	0.000173328	-0.110693	0.387774	0.263989	0.0365614	0.070418	0.583407	0.435035	0.000366578	0.186148	0.144094	0.210234	0.0981664	0.22881	0.0712682	-0.078446	0.54112
GLYAT	blue	0.149453	0.242375	-0.149453	0.242375	0.259315	0.0401424	-0.0630441	0.623522	-0.0670392	0.601643	-0.112061	0.381897	-0.3898	0.00158906	0.0705921	0.582474	-0.0658009	0.608388	0.0257414	0.841279	-0.00426512	0.973535
ANKRD11	blue	-0.225447	0.0756435	0.225447	0.0756435	-0.206673	0.104127	0.0373447	0.771373	0.198641	0.118597	-0.258864	0.0405024	0.0183951	0.886215	0.165241	0.195592	0.185184	0.146219	0.11396	0.373831	-0.256488	0.0424457
RDH8	blue	0.111704	0.383425	-0.111704	0.383425	0.259612	0.0399063	-0.108411	0.397694	-0.109276	0.393916	-0.108146	0.398854	-0.188268	0.139499	-0.00961218	0.940399	-0.0947613	0.46006	-0.0636507	0.620178	0.0033773	0.979042
CCL1	blue	0.278367	0.0271688	-0.278367	0.0271688	0.301994	0.0161522	-0.119839	0.34952	-0.283419	0.0243923	0.191618	0.132466	-0.148916	0.244091	-0.133958	0.29524	-0.269605	0.0326136	-0.113305	0.376601	0.345089	0.00560821
CMYA5	blue	-0.452921	0.000193559	0.452921	0.000193559	-0.835055	1.7906e-17	-0.546022	3.68095e-06	0.496125	3.54971e-05	0.189525	0.136829	0.741036	3.80699e-12	0.428421	0.000460177	0.576325	7.70201e-07	0.682196	7.4315e-10	0.0340838	0.790862
ATP4B	blue	-0.136521	0.286013	0.136521	0.286013	-0.334377	0.00739612	-0.0991306	0.439537	0.0434874	0.735048	-0.000295843	0.998164	0.2357	0.0629363	0.35208	0.00465762	0.252645	0.0457508	0.281799	0.0252554	-0.164408	0.197887
SERPINC1	blue	0.337151	0.00689085	-0.337151	0.00689085	0.390468	0.00155728	-0.0538159	0.675289	-0.0631513	0.62293	-0.0573491	0.655275	-0.31715	0.0113206	-0.361002	0.00365264	-0.0750559	0.558794	-0.168856	0.185855	0.0566458	0.65924
CD5L	blue	0.291406	0.0204937	-0.291406	0.0204937	0.19148	0.13275	0.0636235	0.620328	-0.0424099	0.741381	-0.148113	0.246672	-0.214095	0.0920084	-0.0548294	0.669524	-0.0412972	0.747938	-0.0970967	0.449026	-0.0209554	0.870506
CEP152	blue	0.367667	0.00303256	-0.367667	0.00303256	0.761636	4.23804e-13	0.186481	0.143364	-0.25367	0.044849	-0.323199	0.00977506	-0.379732	0.00214392	-0.529626	8.06644e-06	-0.587397	4.17798e-07	-0.6959	2.43545e-10	0.021631	0.866369
FPR2	blue	0.164838	0.196698	-0.164838	0.196698	0.227077	0.0734961	-0.265182	0.0356912	-0.378352	0.00223212	0.310642	0.0132154	-0.112114	0.381673	0.0863447	0.501027	-0.0484417	0.706161	0.123832	0.333577	-0.00247611	0.984634
RAB39B	blue	-0.308002	0.0140587	0.308002	0.0140587	-0.545627	3.75288e-06	-0.403869	0.00102909	0.262243	0.0378666	0.334176	0.007434	0.420272	0.000605171	0.445016	0.000257792	0.117406	0.35946	0.503089	2.64212e-05	-0.0429839	0.738005
PM20D1	blue	-0.127107	0.320852	0.127107	0.320852	-0.402877	0.00106175	-0.0274582	0.830844	0.260259	0.0393964	-0.0940856	0.46328	0.154284	0.227313	0.262347	0.0377873	0.365019	0.00326673	0.347323	0.00528745	0.114908	0.369844
C1orf64	blue	-0.118867	0.35347	0.118867	0.35347	-0.269348	0.0327856	-0.0382855	0.765775	0.208693	0.100714	-0.180515	0.156845	0.175709	0.168368	0.141483	0.268694	0.200483	0.11515	0.10577	0.409353	-0.181458	0.154653
C11orf74	blue	0.257392	0.0416976	-0.257392	0.0416976	0.787499	1.92818e-14	0.305818	0.0147909	-0.332053	0.00784415	-0.230248	0.0694599	-0.423829	0.000537432	-0.518421	1.34747e-05	-0.727451	1.45109e-11	-0.745975	2.2926e-12	0.00647988	0.959801
DHRS9	blue	0.550511	2.94774e-06	-0.550511	2.94774e-06	0.826125	7.78431e-17	0.194265	0.127102	-0.354187	0.00440053	-0.220681	0.0822073	-0.512287	1.77092e-05	-0.493497	3.96178e-05	-0.552909	2.61444e-06	-0.616629	7.41076e-08	0.0826585	0.519545
SLC28A1	blue	-0.346902	0.00534663	0.346902	0.00534663	-0.408937	0.000875883	-0.304423	0.0152756	0.220068	0.083083	-0.00971578	0.939758	0.266221	0.0349472	0.364567	0.00330827	0.377127	0.00231318	0.409355	0.000864237	-0.224339	0.0771309
ZNF75D	blue	-0.146171	0.252991	0.146171	0.252991	-0.60996	1.11665e-07	-0.425867	0.000501798	0.0122341	0.924185	0.572034	9.70379e-07	0.578841	6.71563e-07	0.432294	0.00040303	0.308457	0.0139103	0.598081	2.2651e-07	0.00395439	0.975462
HOXB13	blue	-0.345876	0.00549329	0.345876	0.00549329	-0.313027	0.0124915	-0.331859	0.00788252	0.256607	0.0423461	-0.0778041	0.544445	0.253919	0.0446323	0.121026	0.344732	0.302304	0.016038	0.270838	0.031796	-0.169699	0.183638
FGA	blue	0.322398	0.0099686	-0.322398	0.0099686	0.466454	0.000116566	0.171031	0.180169	-0.0697079	0.587219	-0.186017	0.144381	-0.440777	0.000299762	-0.437233	0.000339545	-0.173429	0.174048	-0.349387	0.00500553	-0.132738	0.2997
CDKN2C	blue	-0.221603	0.0809026	0.221603	0.0809026	-0.508747	2.06861e-05	-0.220228	0.0828528	0.256077	0.0427896	0.177571	0.163834	0.428402	0.00046047	0.0788625	0.538967	0.567241	1.25134e-06	0.434463	0.000373922	-0.0760895	0.553376
SPZ1	blue	0.579906	6.3351e-07	-0.579906	6.3351e-07	0.91516	9.42373e-26	0.291696	0.0203627	-0.414155	0.000739991	-0.184733	0.14722	-0.658543	4.45392e-09	-0.502992	2.65308e-05	-0.680779	8.31194e-10	-0.681143	8.07681e-10	-0.00541711	0.96639
R3HDML	blue	-0.173476	0.17393	0.173476	0.17393	-0.227945	0.0723734	-0.275374	0.0289355	0.216178	0.0888142	-0.178583	0.161404	0.194546	0.126543	0.0985358	0.4423	0.316485	0.0115028	0.22681	0.0738444	-0.0525278	0.682643
FGF9	blue	0.408801	0.000879718	-0.408801	0.000879718	0.607468	1.29842e-07	0.48176	6.39927e-05	-0.606067	1.41243e-07	0.0749745	0.559222	-0.415442	0.000709555	-0.180361	0.157206	-0.667087	2.37639e-09	-0.559932	1.82994e-06	0.0773096	0.547014
FAM19A4	blue	-0.0706147	0.582354	0.0706147	0.582354	0.0710786	0.579872	-0.0826921	0.519374	0.0620292	0.629132	-0.151564	0.23571	-0.00834019	0.948275	-0.149797	0.24128	0.187932	0.14022	-0.0470416	0.714285	-0.201735	0.11285
JAKMIP2	blue	0.0837443	0.514055	-0.0837443	0.514055	0.33783	0.00677194	-0.0237032	0.853702	-0.101772	0.427382	-0.275288	0.0289873	-0.0883571	0.491064	-0.239963	0.0581868	-0.011128	0.931022	-0.269666	0.0325724	-0.15386	0.228608
DCT	blue	0.193786	0.12806	-0.193786	0.12806	0.102518	0.423985	-0.233015	0.0660839	-0.0483642	0.706611	0.165989	0.193547	-0.00942176	0.941578	-0.187413	0.141339	0.061712	0.630891	0.0967222	0.450785	-0.0731635	0.568777
MYOZ2	blue	-0.332753	0.00770682	0.332753	0.00770682	-0.642466	1.37762e-08	-0.105448	0.410791	0.62135	5.51198e-08	-0.14272	0.26449	0.456488	0.000169689	0.144698	0.257856	0.424972	0.000517162	0.351503	0.00473028	0.00453984	0.971831
C9orf53	blue	0.129386	0.312177	-0.129386	0.312177	0.179544	0.159124	0.142709	0.264526	-0.149249	0.243026	-0.147667	0.248113	-0.157182	0.218594	0.0435579	0.734634	-0.211698	0.095795	-0.144834	0.257406	0.107762	0.400539
C21orf49	blue	0.288991	0.0216122	-0.288991	0.0216122	0.30237	0.0160138	-0.121811	0.341589	-0.307653	0.0141736	0.104848	0.413475	0.0286342	0.823714	-0.240371	0.0577481	-0.208075	0.101748	-0.205525	0.106107	-0.0938295	0.464504
TREML1	blue	-0.217167	0.0873288	0.217167	0.0873288	-0.372811	0.00261993	-0.362225	0.00353114	0.114094	0.373268	0.194178	0.127276	0.383755	0.00190422	0.245952	0.0520094	0.126916	0.321585	0.314977	0.0119253	0.0772753	0.547192
TAS2R41	blue	-0.14279	0.264251	0.14279	0.264251	-0.396334	0.00130175	-0.246659	0.0513176	0.176842	0.165598	0.255369	0.0433868	0.336196	0.00706126	0.213631	0.0927323	0.0331264	0.796609	0.326425	0.00902838	0.166105	0.193232
TMEM40	blue	-0.253593	0.044916	0.253593	0.044916	-0.433822	0.000382315	0.0335825	0.79387	0.0240068	0.85185	0.480109	6.83618e-05	0.285619	0.0232607	0.246242	0.0517251	-0.0958271	0.455007	0.214774	0.0909574	0.11542	0.367702
CRYBA4	blue	-0.188245	0.139549	0.188245	0.139549	-0.208999	0.100203	0.119169	0.352241	0.0392858	0.759837	0.000232012	0.99856	0.123117	0.336397	0.163525	0.200339	-0.0291225	0.820757	0.0520481	0.685388	0.0159154	0.901471
C1GALT1C1	blue	-0.427545	0.000474087	0.427545	0.000474087	-0.725167	1.803e-11	-0.55923	1.89713e-06	0.251394	0.0468714	0.339909	0.00641876	0.713341	5.36595e-11	0.577948	7.05115e-07	0.394606	0.00137279	0.648275	9.23184e-09	-0.0410302	0.749514
NMBR	blue	0.328944	0.00848041	-0.328944	0.00848041	0.826454	7.38489e-17	0.353158	0.00452445	-0.179636	0.158908	-0.429071	0.000450092	-0.571427	1.00234e-06	-0.654827	5.81706e-09	-0.592349	3.15449e-07	-0.777457	6.72046e-14	-0.0561286	0.662162
ZBP1	blue	0.191604	0.132495	-0.191604	0.132495	0.0566228	0.65937	-0.0670066	0.60182	-0.0788906	0.538822	-0.0494682	0.700226	-0.0580909	0.651103	0.0630671	0.623395	0.016492	0.897921	0.0529428	0.68027	-0.0480368	0.708508
EFCAB1	blue	0.333734	0.00751775	-0.333734	0.00751775	0.551131	2.85798e-06	0.0139624	0.913513	-0.366179	0.00316229	-0.0147448	0.908686	-0.333405	0.00758063	-0.255117	0.0436013	-0.21082	0.0972116	-0.258431	0.0408508	0.0861872	0.501811
CYP2A6	blue	-0.311527	0.0129427	0.311527	0.0129427	-0.448059	0.000231056	-0.240881	0.057203	0.173564	0.173708	-0.144077	0.259927	0.32099	0.0103167	0.453191	0.000191647	0.552825	2.62561e-06	0.447574	0.00023514	-0.0862729	0.501385
GPR162	blue	-0.147836	0.247567	0.147836	0.247567	-0.36415	0.00334702	-0.200584	0.114963	0.411609	0.000803701	-0.216722	0.0879951	0.134202	0.294355	0.184836	0.146991	0.433943	0.000380719	0.353025	0.00454069	-0.0408312	0.750689
USP29	blue	0.472862	9.09989e-05	-0.472862	9.09989e-05	0.881952	1.35987e-21	0.540921	4.71932e-06	-0.287252	0.0224494	-0.344365	0.00571571	-0.660839	3.76941e-09	-0.622878	5.00304e-08	-0.720581	2.77036e-11	-0.857872	2.71248e-19	-0.0153076	0.905217
XKR3	blue	0.616269	7.57855e-08	-0.616269	7.57855e-08	0.89025	1.66878e-22	0.253639	0.0448763	-0.368198	0.00298746	-0.221813	0.0806085	-0.593109	3.02017e-07	-0.547374	3.44396e-06	-0.623994	4.65967e-08	-0.674281	1.37784e-09	-0.014435	0.910597
EPHA5	blue	0.0569307	0.657633	-0.0569307	0.657633	0.338514	0.0066538	-0.0801473	0.532354	-0.0772361	0.547396	-0.162962	0.201912	-0.115082	0.369116	-0.233091	0.0659932	-0.140698	0.271386	-0.227971	0.07234	0.111636	0.383718
ZNF645	blue	0.551509	2.80446e-06	-0.551509	2.80446e-06	0.878777	2.91161e-21	0.277309	0.0277826	-0.398497	0.00121749	-0.172462	0.176497	-0.660977	3.73159e-09	-0.450089	0.000214656	-0.611808	9.97698e-08	-0.605583	1.45396e-07	0.0999751	0.43563
NMNAT1	blue	0.119942	0.349103	-0.119942	0.349103	0.189548	0.136781	0.046601	0.716848	-0.117805	0.357819	-0.0871319	0.497118	-0.196852	0.12202	-0.00727104	0.954898	-0.0515973	0.687973	-0.0750268	0.558947	-0.107849	0.400157
MRAP	blue	-0.45359	0.000188859	0.45359	0.000188859	-0.566489	1.30179e-06	-0.384169	0.00188097	0.398533	0.00121614	-0.123018	0.33679	0.440228	0.000305629	0.341684	0.00613016	0.641371	1.48424e-08	0.51877	1.32645e-05	-0.022447	0.861377
ZNF354C	blue	-0.232279	0.066969	0.232279	0.066969	-0.332489	0.00775826	-0.0696396	0.587586	0.29188	0.0202801	-0.229312	0.0706326	0.309804	0.0134785	0.0712923	0.57873	0.269966	0.032372	0.144678	0.257924	-0.128332	0.31617
G6PC2	blue	0.364905	0.00327717	-0.364905	0.00327717	0.675249	1.27902e-09	0.150905	0.237778	-0.234872	0.0638939	-0.260693	0.0390578	-0.527996	8.7016e-06	-0.3467	0.00537515	-0.396276	0.00130409	-0.429932	0.000437055	0.00167332	0.989615
CDH26	blue	0.243594	0.0543746	-0.243594	0.0543746	0.324864	0.00938322	0.0649313	0.613144	-0.319231	0.0107666	0.165417	0.19511	-0.260812	0.0389652	-0.0714301	0.577994	-0.361181	0.00363469	-0.165299	0.195433	0.0224354	0.861448
HPSE	blue	0.108581	0.39695	-0.108581	0.39695	0.358129	0.00395301	0.125004	0.328988	-0.26106	0.0387727	-0.0222064	0.862848	-0.246731	0.0512468	-0.137029	0.284207	-0.290131	0.0210782	-0.232515	0.0666843	0.0733309	0.567891
STAC	blue	-0.17162	0.178652	0.17162	0.178652	-0.435259	0.00036373	0.13107	0.305869	0.25296	0.045472	-0.0052195	0.967615	0.155034	0.225031	0.437168	0.000340317	0.102317	0.4249	0.22941	0.070509	-0.02383	0.852929
AIFM3	blue	0.188282	0.139469	-0.188282	0.139469	0.115465	0.367511	0.155027	0.225053	-0.23524	0.0634667	0.139053	0.277088	-0.173851	0.172988	0.0211434	0.869354	-0.137274	0.283338	-0.0464727	0.717595	0.159953	0.210482
ZNF625	blue	-0.121976	0.340931	0.121976	0.340931	-0.464799	0.000124163	-0.246915	0.051068	0.393211	0.00143263	0.0425293	0.740678	0.378296	0.00223578	0.118712	0.354101	0.24177	0.0562632	0.36266	0.0034887	0.159408	0.212059
GNAT1	blue	0.322764	0.00987967	-0.322764	0.00987967	0.548836	3.20375e-06	0.395553	0.00133341	-0.0570743	0.656823	-0.340518	0.00631847	-0.586774	4.32676e-07	-0.378306	0.00223514	-0.267609	0.0339733	-0.44521	0.000256012	-0.00055757	0.99654
GCH1	blue	-0.155499	0.223628	0.155499	0.223628	-0.30409	0.0153932	0.0342906	0.789622	0.355584	0.00423708	-0.188477	0.139054	0.155439	0.223808	0.208798	0.100538	-0.00906721	0.943773	0.0900022	0.482997	-0.0975322	0.446985
LTK	blue	0.356752	0.00410453	-0.356752	0.00410453	0.421132	0.000588122	0.216789	0.0878939	-0.433617	0.000385046	0.147291	0.249333	-0.412723	0.000775237	0.00377935	0.976548	-0.490673	4.45331e-05	-0.252907	0.0455184	0.132921	0.299029
RDH16	blue	0.195922	0.123828	-0.195922	0.123828	0.311252	0.013027	-0.0713199	0.578582	-0.199496	0.116987	-0.0639181	0.618707	-0.23647	0.0620563	0.0328023	0.798557	-0.210947	0.0970063	-0.0801424	0.532379	0.124534	0.330823
SPEF2	blue	0.314421	0.0120844	-0.314421	0.0120844	0.706982	9.43377e-11	0.151479	0.235976	-0.374684	0.00248259	-0.0375563	0.770112	-0.207693	0.102392	-0.630343	3.09306e-08	-0.586556	4.38022e-07	-0.675778	1.22783e-09	0.0499259	0.697586
DCHS2	blue	0.286556	0.0227923	-0.286556	0.0227923	0.559745	1.84757e-06	-0.0632896	0.622167	-0.384417	0.00186719	0.128568	0.315272	-0.312865	0.0125396	-0.216369	0.0885265	-0.450581	0.000210845	-0.298022	0.0176782	0.0850116	0.507685
SLC6A18	blue	-0.00754434	0.953205	0.00754434	0.953205	-0.237326	0.0610887	-0.159191	0.212691	0.165917	0.193744	0.0818695	0.523553	0.0764435	0.551527	0.222004	0.0803405	0.0134873	0.916445	0.233667	0.0653089	-0.197257	0.121239
TGM7	blue	0.58172	5.73309e-07	-0.58172	5.73309e-07	0.553026	2.59916e-06	0.200974	0.114244	-0.212765	0.0940941	-0.249533	0.0485796	-0.581	5.96538e-07	-0.184722	0.147246	-0.328471	0.00858087	-0.326858	0.00893195	-0.0934976	0.466092
C22orf15	blue	0.51131	1.84886e-05	-0.51131	1.84886e-05	0.715876	4.26712e-11	0.410889	0.000822608	-0.474938	8.38929e-05	-0.0792599	0.536918	-0.626407	3.992e-08	-0.274999	0.029163	-0.594164	2.84239e-07	-0.518628	1.33498e-05	0.115307	0.368174
COL9A1	blue	0.18377	0.149378	-0.18377	0.149378	0.552182	2.71168e-06	0.164846	0.196677	-0.275684	0.0287479	-0.179062	0.160266	-0.386496	0.00175499	-0.253735	0.0447923	-0.448949	0.00022373	-0.422451	0.000562802	0.036492	0.776456
ADAMTS14	blue	-0.104905	0.413216	0.104905	0.413216	-0.218538	0.0853008	-0.0155973	0.903431	0.0240805	0.8514	0.132864	0.299238	0.0100093	0.937942	0.317598	0.0111994	-0.0625003	0.626526	0.188028	0.140014	0.0264952	0.836694
SLC18A2	blue	-0.250652	0.0475461	0.250652	0.0475461	-0.647629	9.65629e-09	-0.375447	0.00242854	0.511618	1.82395e-05	-0.0373024	0.771625	0.507944	2.14224e-05	0.262225	0.03788	0.532543	7.03651e-06	0.514251	1.62351e-05	-0.0372604	0.771874
SLC6A4	blue	0.500142	2.99611e-05	-0.500142	2.99611e-05	0.408992	0.000874342	0.23271	0.0664501	-0.379764	0.0021419	0.0496682	0.699072	-0.358534	0.00390938	-0.0954398	0.456839	-0.332553	0.00774572	-0.244314	0.0536433	-0.0202808	0.874641
ZNF682	blue	-0.147338	0.24918	0.147338	0.24918	-0.260342	0.0393311	-0.0598585	0.641204	-0.000174352	0.998918	0.303184	0.0157177	0.306952	0.0144068	0.0425529	0.740539	-0.118967	0.353062	0.123526	0.334782	0.125399	0.327451
KCNV1	blue	-0.296044	0.0184832	0.296044	0.0184832	-0.307177	0.0143317	-0.000693277	0.995697	0.0902615	0.481732	0.0880427	0.492614	0.233119	0.0659601	0.209974	0.0985926	0.0546334	0.670637	0.122575	0.338545	-0.0517535	0.687077
DGKI	blue	0.237705	0.0606648	-0.237705	0.0606648	0.428982	0.00045146	0.0713675	0.578328	-0.154516	0.226606	-0.305392	0.0149376	-0.312403	0.0126776	-0.0558012	0.664014	-0.306152	0.014677	-0.308874	0.0137752	-0.187255	0.141681
ACTR6	blue	0.349162	0.00503557	-0.349162	0.00503557	0.652131	7.04386e-09	0.146757	0.251073	-0.305997	0.0147297	-0.0444018	0.729687	-0.235824	0.0627939	-0.568656	1.1613e-06	-0.58437	4.94945e-07	-0.620382	5.85913e-08	-0.0310627	0.809033
ZNF565	blue	0.404636	0.00100445	-0.404636	0.00100445	0.362924	0.00346323	0.177441	0.164147	-0.460104	0.000148272	0.177675	0.163583	-0.268081	0.0336477	0.0680475	0.596175	-0.408606	0.000885241	-0.215014	0.0905889	0.0565946	0.659529
TGM5	blue	0.372988	0.00260665	-0.372988	0.00260665	0.381826	0.002016	0.0409259	0.75013	-0.350182	0.00490042	-0.0345166	0.788268	-0.350381	0.00487452	0.073162	0.568785	-0.238378	0.0599179	-0.118728	0.354038	0.0210454	0.869955
PDZD11	blue	-0.437868	0.000332084	0.437868	0.000332084	-0.71158	6.28335e-11	-0.398412	0.00122071	0.283042	0.0245908	0.316426	0.0115192	0.628541	3.47775e-08	0.39464	0.00137134	0.441559	0.000291586	0.612571	9.52136e-08	0.0608242	0.635822
SLC32A1	blue	0.608787	1.19902e-07	-0.608787	1.19902e-07	0.672281	1.60577e-09	0.337029	0.00691234	-0.422166	0.000568199	-0.044162	0.731092	-0.637629	1.91046e-08	-0.21723	0.0872348	-0.568393	1.17754e-06	-0.438687	0.00032268	0.0831227	0.517194
UPF3B	blue	-0.212355	0.0947456	0.212355	0.0947456	-0.37111	0.00275053	0.0412965	0.747942	0.390119	0.00157382	-0.174957	0.170227	0.269027	0.0330025	0.0577556	0.652987	0.169291	0.184709	0.0612766	0.633307	-0.199298	0.117359
RPL22	blue	-0.475686	8.14639e-05	0.475686	8.14639e-05	-0.767949	2.06829e-13	-0.563747	1.50237e-06	0.312115	0.0127642	0.303355	0.0156558	0.74148	3.63908e-12	0.428144	0.000464537	0.606353	1.38843e-07	0.673245	1.49175e-09	-0.0555426	0.665479
ZNF26	blue	-0.219291	0.0842035	0.219291	0.0842035	-0.509696	1.9845e-05	-0.195348	0.124956	0.0780287	0.543281	0.431155	0.000419119	0.44866	0.000226084	0.282286	0.0249932	0.123993	0.332946	0.34666	0.00538084	-0.14942	0.24248
RTP1	blue	0.10984	0.391464	-0.10984	0.391464	0.0944742	0.461427	0.0232204	0.85665	-0.152613	0.232446	-0.0740357	0.564166	-0.0376661	0.769459	0.0423029	0.74201	-0.163212	0.201212	-0.0966017	0.451353	0.0262893	0.837946
GPR39	blue	0.466304	0.000117235	-0.466304	0.000117235	0.522662	1.112e-05	0.355404	0.00425774	-0.39706	0.00127289	0.0561919	0.661804	-0.469207	0.000104863	-0.184416	0.147929	-0.523765	1.0574e-05	-0.425619	0.000506005	0.0657823	0.60849
EEF1A1	blue	-0.389544	0.00160138	0.389544	0.00160138	-0.650492	7.90597e-09	-0.32062	0.0104099	0.151463	0.236026	0.24602	0.051943	0.557082	2.11717e-06	0.582312	5.5485e-07	0.321483	0.0101937	0.545559	3.7655e-06	-0.169423	0.184361
CBLN4	blue	-0.21552	0.089814	0.21552	0.089814	-0.491128	4.37041e-05	-0.0992751	0.438867	0.326179	0.00908355	-0.0252784	0.844098	0.297096	0.0180513	0.248772	0.0492921	0.464631	0.000124961	0.389499	0.00160356	0.0141388	0.912424
LRRC3B	blue	0.487031	5.17058e-05	-0.487031	5.17058e-05	0.77556	8.44679e-14	0.310477	0.0132671	-0.435218	0.000364252	-0.100768	0.431982	-0.492951	4.05266e-05	-0.421185	0.000587077	-0.658383	4.50565e-09	-0.618013	6.79833e-08	0.070146	0.584866
ZNF530	blue	-0.155711	0.22299	0.155711	0.22299	-0.399084	0.00119548	-0.0967823	0.450503	0.26484	0.0359388	0.0788092	0.539243	0.160656	0.208455	0.145825	0.254128	0.394623	0.00137205	0.385663	0.0017992	0.0953596	0.457219
FCER1A	blue	-0.354113	0.0044093	0.354113	0.0044093	-0.612524	9.54893e-08	-0.34349	0.00584819	0.529551	8.09464e-06	0.0333865	0.795046	0.555365	2.30996e-06	-0.0229873	0.858074	0.613871	8.7904e-08	0.457806	0.000161573	0.0615535	0.63177
SLC35D3	blue	-0.0786688	0.539968	0.0786688	0.539968	-0.156671	0.220113	0.0354165	0.782881	0.254567	0.0440724	-0.278523	0.0270791	-0.0896668	0.484636	0.104305	0.415909	0.221887	0.0805046	0.1461	0.253225	0.00694236	0.956935
HIST3H2BB	blue	0.142503	0.265222	-0.142503	0.265222	-0.158172	0.215671	0.041283	0.748022	0.0926899	0.46997	-0.109603	0.392494	-0.0497739	0.698462	0.241767	0.0562665	0.159554	0.211636	0.143638	0.261397	-0.0559028	0.663439
CCDC58	blue	-0.380243	0.00211202	0.380243	0.00211202	-0.589645	3.67981e-07	-0.33884	0.00659821	0.309189	0.013674	0.180368	0.157188	0.588643	3.89438e-07	0.245159	0.052796	0.329745	0.00831222	0.425178	0.000513593	0.00421941	0.973818
KCNK16	blue	-0.214596	0.0912325	0.214596	0.0912325	-0.252615	0.045777	-0.24523	0.0527244	0.121317	0.343566	0.0623844	0.627167	0.280566	0.0259289	0.168142	0.187751	0.0733539	0.567769	0.214281	0.0917199	0.0956637	0.455779
DISC1	blue	0.0452098	0.724961	-0.0452098	0.724961	0.112476	0.380127	-0.21507	0.0905022	-0.145058	0.25666	-0.0411482	0.748817	-0.0128697	0.920258	0.155291	0.224257	-0.0712738	0.578828	0.0464842	0.717528	-0.139965	0.273915
RAPSN	blue	-0.143715	0.261137	0.143715	0.261137	-0.318686	0.0109093	-0.103346	0.42023	0.096545	0.451619	0.044226	0.730717	0.196488	0.122725	0.21829	0.0856644	0.167358	0.189847	0.215635	0.0896387	-0.15469	0.226075
SOAT2	blue	-0.00449153	0.97213	0.00449153	0.97213	-0.351778	0.00469547	-0.234929	0.0638271	0.222978	0.0789893	0.0303271	0.813473	0.310804	0.0131654	0.0602039	0.639277	0.396332	0.00130183	0.324611	0.00944187	-0.0971367	0.448838
TCF19	blue	-0.0382547	0.765958	0.0382547	0.765958	-0.42207	0.000570022	-0.0809885	0.528046	-0.0806434	0.529812	0.39038	0.00156144	0.279684	0.0264202	0.346024	0.00547189	0.300675	0.0166458	0.39982	0.00116842	0.217404	0.0869757
WNT9B	blue	-0.0931486	0.467765	0.0931486	0.467765	-0.199219	0.117507	-0.181302	0.155015	0.0957807	0.455226	-0.0405381	0.752422	0.162238	0.203952	0.173399	0.174123	0.114673	0.370829	0.182444	0.152388	-0.108132	0.398912
MRPS28	blue	-0.1887	0.138577	0.1887	0.138577	-0.5099	1.96689e-05	-0.306899	0.0144248	0.461676	0.000139759	-0.1166	0.362792	0.427922	0.00046805	0.146407	0.252216	0.405877	0.000965714	0.363056	0.00345054	-0.00666153	0.958675
PSORS1C1	blue	0.465279	0.000121917	-0.465279	0.000121917	0.848001	1.80708e-18	0.504023	2.5382e-05	-0.438519	0.000324587	-0.236439	0.0620915	-0.774809	9.24226e-14	-0.338407	0.00667217	-0.648913	8.83004e-09	-0.66343	3.1172e-09	0.0997508	0.436666
SLC35E4	blue	0.00945364	0.94138	-0.00945364	0.94138	-0.186614	0.143074	-0.0135777	0.915887	0.104075	0.416943	0.0191069	0.881844	0.0928736	0.469086	0.0242534	0.850345	0.18644	0.143453	0.172961	0.175231	0.0433359	0.735937
PRODH2	blue	0.304267	0.0153309	-0.304267	0.0153309	0.258758	0.0405874	-0.0328229	0.798433	-0.240302	0.057822	0.125726	0.32618	-0.13569	0.288983	-0.196531	0.122642	-0.236963	0.0614975	-0.150746	0.238279	0.0590791	0.645561
TCAP	blue	-0.352145	0.00464944	0.352145	0.00464944	-0.5458	3.72131e-06	-0.279555	0.0264929	0.26813	0.0336141	0.174005	0.172601	0.378411	0.00222827	0.342415	0.00601467	0.344728	0.00566158	0.47223	9.32688e-05	0.0422424	0.742366
ZNF619	blue	-0.340556	0.00631219	0.340556	0.00631219	-0.51699	1.43688e-05	-0.226061	0.0748292	-0.135618	0.289244	0.438527	0.000324493	0.538708	5.25001e-06	0.464532	0.00012543	0.167999	0.188132	0.416828	0.000678051	-0.142631	0.26479
ATG4A	blue	-0.299077	0.0172612	0.299077	0.0172612	-0.635406	2.21598e-08	-0.447127	0.000238966	0.176002	0.167649	0.438627	0.00032336	0.613068	9.23529e-08	0.358346	0.00392952	0.319226	0.0107679	0.563356	1.53322e-06	-0.0892728	0.486565
HAPLN4	blue	-0.174918	0.170325	0.174918	0.170325	-0.329184	0.00842961	-0.176719	0.165898	0.409563	0.000858479	-0.153902	0.228477	0.114198	0.372827	0.117612	0.358612	0.28582	0.0231596	0.250007	0.0481392	-0.312454	0.0126623
PAX3	blue	0.228459	0.0717143	-0.228459	0.0717143	0.481483	6.47062e-05	0.0398638	0.756412	-0.357704	0.00399921	-0.0301559	0.814508	-0.397211	0.00126699	-0.142844	0.264069	-0.158537	0.2146	-0.238819	0.0594325	-0.178491	0.161625
TAF13	blue	-0.0613889	0.632683	0.0613889	0.632683	-0.30615	0.0146778	-0.106475	0.406223	0.000451528	0.997198	0.282883	0.0246753	0.22497	0.0762811	0.274802	0.0292839	-0.0437091	0.733747	0.255188	0.0435405	0.109392	0.393411
MEGF10	blue	-0.234678	0.0641203	0.234678	0.0641203	-0.55372	2.51001e-06	-0.171761	0.17829	0.492166	4.1868e-05	0.0243827	0.849557	0.458532	0.000157253	0.110437	0.388878	0.258997	0.0403956	0.297243	0.0179916	-0.0664807	0.604681
VAV1	blue	0.19992	0.116195	-0.19992	0.116195	0.217753	0.0864575	-0.132487	0.300622	-0.0614157	0.632535	-0.114654	0.370909	-0.163304	0.200954	-0.126088	0.324779	0.156115	0.221777	0.0307958	0.810644	0.209534	0.0993178
C1orf109	blue	-0.221673	0.0808043	0.221673	0.0808043	-0.479405	7.03084e-05	-0.0273996	0.8312	0.220856	0.0819585	0.188364	0.139295	0.329557	0.00835152	0.119301	0.351701	0.315028	0.0119109	0.302908	0.0158174	0.0557389	0.664367
ZNF596	blue	0.347413	0.00527481	-0.347413	0.00527481	0.785594	2.45582e-14	0.364111	0.00335065	-0.27733	0.0277699	-0.297576	0.0178572	-0.425748	0.000503811	-0.611297	1.02934e-07	-0.629933	3.17686e-08	-0.808714	1.08949e-15	0.00776339	0.951847
IFNAR2	blue	-0.0882028	0.491824	0.0882028	0.491824	-0.44909	0.00022259	0.0032676	0.979723	-0.245773	0.0521859	0.322866	0.00985499	0.325089	0.00933141	0.597694	2.31691e-07	0.157764	0.216873	0.34827	0.00515641	0.0575806	0.653971
NRG1	blue	0.159675	0.211284	-0.159675	0.211284	0.465377	0.000121458	-0.0887065	0.489345	-0.313082	0.0124754	0.136349	0.286626	-0.268452	0.0333936	-0.209288	0.0997243	-0.335832	0.00712717	-0.23729	0.0611299	-0.0840743	0.512392
TPM3	blue	-0.331437	0.0079667	0.331437	0.0079667	-0.623777	4.72451e-08	-0.395116	0.00135146	0.433562	0.000385773	0.12672	0.32234	0.542704	4.32861e-06	0.260225	0.0394234	0.410569	0.000831134	0.520144	1.24671e-05	0.200338	0.115418
HOXB1	blue	-0.203362	0.109918	0.203362	0.109918	-0.34911	0.00504247	-0.190799	0.134162	0.0751318	0.558395	-0.0323262	0.801421	0.261272	0.0386093	0.406211	0.000955525	0.321661	0.0101495	0.324545	0.00945725	0.0197767	0.877733
CCDC51	blue	-0.284847	0.0236525	0.284847	0.0236525	-0.593994	2.87038e-07	-0.164549	0.197496	0.35269	0.00458188	0.185863	0.14472	0.410917	0.000821863	0.135936	0.288104	0.501816	2.79002e-05	0.448476	0.000227598	0.0331061	0.796731
RGR	blue	0.371572	0.0027145	-0.371572	0.0027145	0.628653	3.45263e-08	0.12736	0.319881	-0.241312	0.0567465	-0.252249	0.046103	-0.445786	0.000250772	-0.353535	0.00447866	-0.381434	0.0020394	-0.456566	0.000169197	0.0448427	0.727107
SPTBN4	blue	-0.402087	0.00108844	0.402087	0.00108844	-0.39366	0.00141313	-0.1248	0.329782	0.445502	0.000253339	-0.247637	0.0503722	0.178856	0.160756	0.0784046	0.541334	0.539551	5.04165e-06	0.333275	0.00760572	0.0765331	0.551059
SLURP1	blue	-0.454622	0.000181811	0.454622	0.000181811	-0.495826	3.5945e-05	-0.419659	0.00061759	0.43413	0.000378265	-0.024013	0.851811	0.324389	0.00949355	0.245443	0.0525132	0.447586	0.00023504	0.482975	6.09426e-05	-0.146344	0.252422
ZMAT1	blue	-0.354101	0.00441075	0.354101	0.00441075	-0.632365	2.70932e-08	-0.552998	2.60278e-06	0.0946375	0.460649	0.622153	5.23852e-08	0.71539	4.45967e-11	0.310408	0.0132885	0.238602	0.0596709	0.573399	9.01963e-07	0.0254727	0.842915
PPP4R1L	blue	0.141072	0.270102	-0.141072	0.270102	0.00971723	0.939749	0.0165563	0.897525	0.0987178	0.441454	-0.220019	0.0831536	-0.0349778	0.785505	-0.0862653	0.501422	0.141008	0.270321	-0.0163704	0.898669	-0.0164745	0.898029
TMEM136	blue	-0.368357	0.00297409	0.368357	0.00297409	-0.746453	2.18132e-12	-0.31067	0.0132068	0.302363	0.0160164	0.257672	0.0414681	0.444105	0.00026633	0.645225	1.1403e-08	0.327705	0.00874622	0.646421	1.04994e-08	-0.0109529	0.932104
DNASE1L3	blue	-0.196859	0.122006	0.196859	0.122006	-0.431481	0.000414461	-0.32123	0.0102567	0.381363	0.00204368	0.133153	0.29818	0.362036	0.00354964	-0.0600963	0.639877	0.480403	6.75642e-05	0.407077	0.000929541	0.00822164	0.949009
CYP1A2	blue	-0.214527	0.0913393	0.214527	0.0913393	-0.346391	0.00541922	-0.225639	0.0753876	0.198231	0.119375	0.207329	0.103009	0.266182	0.034975	0.079303	0.536696	0.208848	0.100454	0.309238	0.0136584	0.116406	0.363596
SLC26A1	blue	-0.274131	0.0296967	0.274131	0.0296967	-0.34783	0.0052169	-0.28135	0.0254991	0.114465	0.371705	0.143487	0.261904	0.222828	0.0791963	0.24727	0.0507249	0.251412	0.046855	0.357467	0.00402517	-0.0876815	0.494397
ZNF713	blue	-0.0575457	0.654168	0.0575457	0.654168	-0.107512	0.401639	0.12124	0.343873	0.308949	0.0137511	-0.0729682	0.569812	-0.0202916	0.874574	-0.172234	0.17708	0.0488032	0.70407	0.00422685	0.973772	0.0662449	0.605966
USH2A	blue	0.136885	0.284717	-0.136885	0.284717	0.487259	5.12276e-05	0.179175	0.159998	0.00651056	0.959611	-0.424393	0.000527342	-0.372612	0.0026349	-0.31889	0.0108557	-0.273723	0.0299505	-0.425408	0.000509629	-0.0611274	0.634136
RECQL	blue	-0.408082	0.000900183	0.408082	0.000900183	-0.689415	4.16062e-10	-0.412451	0.000782107	-0.0125723	0.922095	0.466424	0.000116699	0.751652	1.26129e-12	0.609275	1.16407e-07	0.22111	0.0815985	0.523486	1.07095e-05	-0.0629531	0.624024
GCOM1	blue	-0.419297	0.000625037	0.419297	0.000625037	-0.644362	1.21007e-08	-0.449121	0.000222342	0.193645	0.128344	0.177098	0.164976	0.620681	5.74971e-08	0.508367	2.10312e-05	0.544726	3.92234e-06	0.619451	6.21266e-08	0.00502781	0.968804
SCIN	blue	0.514179	1.62873e-05	-0.514179	1.62873e-05	0.776174	7.84606e-14	0.416346	0.000688852	-0.404937	0.00099492	-0.0375167	0.770348	-0.554254	2.44339e-06	-0.500816	2.91149e-05	-0.667164	2.36272e-09	-0.658366	4.51127e-09	0.127596	0.318976
NLN	blue	-0.15773	0.216973	0.15773	0.216973	-0.534584	6.3904e-06	-0.34957	0.00498117	-0.0188584	0.883369	0.454098	0.000185359	0.505949	2.33595e-05	0.445673	0.000251794	0.133032	0.298622	0.472736	9.14476e-05	-0.0251622	0.844806
MOBP	blue	0.479932	6.88461e-05	-0.479932	6.88461e-05	0.82717	6.58279e-17	0.661766	3.52246e-09	-0.307154	0.0143395	-0.284674	0.0237411	-0.751358	1.30148e-12	-0.510552	1.9115e-05	-0.696472	2.32156e-10	-0.800838	3.2957e-15	0.0714624	0.577822
RBBP9	blue	-0.406312	0.000952455	0.406312	0.000952455	-0.703991	1.22384e-10	-0.481542	6.45534e-05	0.386796	0.00173931	0.131521	0.304195	0.729051	1.24471e-11	0.391276	0.00151958	0.45098	0.000207806	0.564885	1.41584e-06	-0.0730762	0.56924
LSM8	blue	-0.261005	0.0388154	0.261005	0.0388154	-0.608688	1.20622e-07	-0.152007	0.234329	0.244491	0.0534648	0.28097	0.0257065	0.5242	1.03655e-05	0.201884	0.11258	0.208626	0.100825	0.351949	0.00467404	-0.0897507	0.484226
WNT3A	blue	-0.125819	0.325817	0.125819	0.325817	-0.0874481	0.495551	0.0405094	0.752592	-0.0542702	0.672703	0.0423157	0.741935	0.0219755	0.864261	0.102312	0.424923	0.024498	0.848853	0.0923229	0.471737	-0.0552623	0.667067
MKKS	blue	0.227787	0.072577	-0.227787	0.072577	0.57096	1.02765e-06	0.0832533	0.516534	-0.279416	0.0265712	0.0590259	0.645859	-0.18808	0.139903	-0.534296	6.47823e-06	-0.597293	2.37164e-07	-0.527583	8.86975e-06	-0.0167166	0.896538
C15orf52	blue	-0.461792	0.000139147	0.461792	0.000139147	-0.542943	4.2787e-06	-0.303308	0.0156727	0.360705	0.0036828	-0.00311049	0.980698	0.283306	0.0244517	0.466146	0.000117945	0.43728	0.000338988	0.51128	1.85129e-05	-0.213628	0.0927367
SYT6	blue	0.233081	0.0660049	-0.233081	0.0660049	0.502415	2.71941e-05	0.130089	0.309533	-0.130836	0.30674	-0.299654	0.0170367	-0.33542	0.00720253	-0.458863	0.000155326	-0.0871067	0.497242	-0.376484	0.00235673	-0.120433	0.347117
BIRC3	blue	-0.240545	0.0575616	0.240545	0.0575616	-0.330569	0.00814243	-0.218417	0.0854782	0.267373	0.0341376	0.000193472	0.998799	0.309609	0.0135402	0.303188	0.0157162	-0.0608035	0.635937	0.196194	0.123298	-0.070299	0.584045
CCDC112	blue	0.412935	0.000769933	-0.412935	0.000769933	0.828768	5.08299e-17	0.555168	2.33309e-06	-0.323929	0.0096016	-0.326316	0.00905267	-0.551345	2.8276e-06	-0.604144	1.58449e-07	-0.725488	1.74911e-11	-0.888739	2.4751e-22	0.030971	0.809586
GIPR	blue	-0.38084	0.00207538	0.38084	0.00207538	-0.444026	0.000267081	-0.364093	0.00335239	0.308345	0.0139466	-0.00885488	0.945087	0.37964	0.00214968	0.183142	0.150799	0.375898	0.0023971	0.394309	0.00138535	-0.213924	0.0922751
CCL18	blue	0.21744	0.0869224	-0.21744	0.0869224	0.234131	0.0647612	-0.0250838	0.845283	-0.427364	0.000477006	-0.0496057	0.699433	-0.211183	0.0966244	0.368578	0.00295555	-0.119858	0.349443	0.0187347	0.884129	0.080592	0.530075
C9orf62	blue	-0.231114	0.068389	0.231114	0.068389	-0.508841	2.06009e-05	-0.262585	0.0376077	0.342479	0.00600465	0.0304002	0.813032	0.25259	0.0457995	0.302426	0.0159932	0.372643	0.00263258	0.469981	0.000101774	-0.0610815	0.634391
CXorf38	blue	-0.113543	0.375595	0.113543	0.375595	-0.472788	9.12616e-05	-0.168446	0.186943	-0.189752	0.13635	0.589002	3.81622e-07	0.429764	0.00043957	0.364529	0.00331179	0.183044	0.15102	0.409007	0.000873933	0.120057	0.348637
ZNF468	blue	-0.340988	0.0062419	0.340988	0.0062419	-0.493116	4.025e-05	-0.237216	0.061213	0.0494491	0.700336	0.477615	7.54874e-05	0.575881	7.88964e-07	0.158643	0.214288	0.110463	0.388765	0.30763	0.0141814	-0.118002	0.357008
IL1RN	blue	0.652328	6.94659e-09	-0.652328	6.94659e-09	0.604617	1.54038e-07	0.093475	0.4662	-0.478967	7.15439e-05	0.15067	0.238518	-0.595346	2.65511e-07	-0.0367856	0.774704	-0.488469	4.8755e-05	-0.242003	0.05602	-0.00327041	0.979705
ITGAE	blue	0.584175	5.00357e-07	-0.584175	5.00357e-07	0.512009	1.79281e-05	0.236997	0.0614595	-0.349019	0.0050548	-0.094199	0.462739	-0.390416	0.00155971	-0.272435	0.0307629	-0.345107	0.00560558	-0.38235	0.00198505	0.133847	0.295644
OR4N4	blue	0.504419	2.4954e-05	-0.504419	2.4954e-05	0.871669	1.48616e-20	0.350221	0.00489537	-0.373565	0.00256384	-0.221717	0.0807431	-0.654781	5.83583e-09	-0.507892	2.14707e-05	-0.62612	4.06628e-08	-0.681258	8.00383e-10	0.0371859	0.772319
KCNQ3	blue	-0.290147	0.0210705	0.290147	0.0210705	-0.348562	0.00511657	-0.39257	0.00146094	0.215979	0.0891159	0.01593	0.901381	0.338793	0.00660627	0.244301	0.0536572	0.15152	0.235849	0.311365	0.0129924	-0.0622036	0.628167
GRIK2	blue	-0.24977	0.0483587	0.24977	0.0483587	-0.587021	4.26733e-07	-0.293839	0.0194168	0.431587	0.000412957	0.206571	0.104303	0.50671	2.26022e-05	0.080001	0.533105	0.303952	0.0154425	0.417883	0.000654908	-0.0364524	0.776692
PCBD2	blue	-0.382052	0.0020026	0.382052	0.0020026	-0.684426	6.2236e-10	-0.345581	0.0055361	0.394421	0.0013806	0.211184	0.0966224	0.629142	3.34461e-08	0.170601	0.181284	0.512954	1.71955e-05	0.489548	4.66451e-05	-0.222702	0.0793699
OR2S2	blue	-0.0616459	0.631258	0.0616459	0.631258	-0.3564	0.00414399	-0.0962715	0.452908	0.18186	0.153726	-0.0241433	0.851017	0.19592	0.123832	0.323935	0.00960004	0.293602	0.0195198	0.330417	0.00817349	0.221821	0.0805967
UGT3A1	blue	0.505211	2.41161e-05	-0.505211	2.41161e-05	0.788286	1.74339e-14	0.141493	0.26866	-0.211293	0.0964465	-0.187785	0.140537	-0.638534	1.79782e-08	-0.492542	4.12208e-05	-0.499792	3.04095e-05	-0.49306	4.03428e-05	-0.0156105	0.90335
LMX1A	blue	0.481916	6.35938e-05	-0.481916	6.35938e-05	0.390286	0.00156587	-0.00738595	0.954186	-0.327621	0.00876446	0.00465701	0.971104	-0.421101	0.000588727	0.0423745	0.741589	-0.227275	0.073239	-0.0677895	0.597572	-0.0526454	0.68197
TXN	blue	-0.378346	0.0022325	0.378346	0.0022325	-0.698096	2.0251e-10	-0.489379	4.69697e-05	0.000217134	0.998652	0.430021	0.000435734	0.617998	6.80465e-08	0.725749	1.70636e-11	0.402426	0.00107693	0.672204	1.61525e-09	-0.0436019	0.734376
C11orf88	blue	0.491321	4.33584e-05	-0.491321	4.33584e-05	0.935024	3.70251e-29	0.477001	7.73464e-05	-0.487825	5.00582e-05	-0.198616	0.118644	-0.640736	1.54955e-08	-0.546526	3.59077e-06	-0.777352	6.80676e-14	-0.833539	2.31205e-17	0.124879	0.329474
ZBBX	blue	0.396539	0.00129356	-0.396539	0.00129356	0.853771	6.06551e-19	0.561579	1.68109e-06	-0.237246	0.0611793	-0.417576	0.000661581	-0.612123	9.78618e-08	-0.634457	2.35987e-08	-0.738378	4.9784e-12	-0.899479	1.31536e-23	0.0471701	0.713538
FRAS1	blue	0.0650226	0.612644	-0.0650226	0.612644	0.320052	0.0105546	0.215061	0.0905157	-0.358145	0.00395127	-0.0983585	0.443126	-0.304515	0.0152434	0.0435933	0.734426	-0.238495	0.0597882	-0.208369	0.101254	-0.198554	0.118762
ALOX12B	blue	-0.179115	0.160139	0.179115	0.160139	-0.170499	0.181549	0.112349	0.380667	0.158532	0.214615	-0.0309115	0.809945	-0.0891024	0.4874	0.0753698	0.557146	0.108077	0.399155	0.130876	0.306593	-0.00694728	0.956904
ORAOV1	blue	-0.138453	0.279185	0.138453	0.279185	-0.363511	0.00340714	0.0985736	0.442124	0.207932	0.101988	0.020665	0.872286	0.100215	0.434522	0.138473	0.279114	0.186255	0.143859	0.195786	0.124094	-0.0411662	0.748711
ASTE1	blue	0.402213	0.00108415	-0.402213	0.00108415	0.323703	0.00965489	-0.11656	0.362954	-0.14874	0.244653	0.133127	0.298276	-0.080192	0.532125	-0.261245	0.0386295	-0.291505	0.0204488	-0.145809	0.25418	0.0162835	0.899204
FZD5	blue	-0.338036	0.00673622	0.338036	0.00673622	-0.480258	6.79565e-05	-0.246266	0.0517009	-0.153347	0.23018	0.459548	0.000151395	0.462498	0.000135487	0.501472	2.8313e-05	0.213572	0.0928246	0.439952	0.000308622	-0.0375306	0.770265
APC2	blue	-0.158109	0.215856	0.158109	0.215856	-0.437677	0.000334312	-0.18452	0.147696	0.446849	0.000241365	-0.0618201	0.630291	0.139862	0.274273	0.126804	0.322013	0.366369	0.00314541	0.354825	0.00432513	-0.182421	0.152439
EFHB	blue	0.420724	0.000596148	-0.420724	0.000596148	0.877769	3.69116e-21	0.384722	0.00185033	-0.354479	0.0043659	-0.300521	0.0167045	-0.531136	7.51718e-06	-0.64211	1.4115e-08	-0.603346	1.66152e-07	-0.795699	6.61053e-15	0.0272549	0.832079
TAS1R2	blue	-0.309177	0.0136779	0.309177	0.0136779	-0.51603	1.49986e-05	-0.377278	0.00230305	0.193029	0.129586	0.208319	0.101339	0.404648	0.00100406	0.407529	0.000916229	0.238396	0.0598978	0.490728	4.44314e-05	-0.0874546	0.495519
SHOX2	blue	0.629647	3.23658e-08	-0.629647	3.23658e-08	0.537105	5.66861e-06	0.287724	0.0222194	-0.481072	6.57823e-05	0.0373631	0.771263	-0.52185	1.15391e-05	-0.0791018	0.537733	-0.469607	0.000103257	-0.331563	0.0079416	0.000978923	0.993925
LOC51145	blue	0.521389	1.17832e-05	-0.521389	1.17832e-05	0.714795	4.70646e-11	0.576736	7.53186e-07	-0.204555	0.107803	-0.452084	0.000199585	-0.696307	2.35384e-10	-0.463026	0.000132808	-0.493777	3.91582e-05	-0.695228	2.57613e-10	0.012872	0.920244
DOCK2	blue	0.0746464	0.560947	-0.0746464	0.560947	-0.361593	0.00359344	-0.273217	0.0302674	0.194097	0.127439	0.0703622	0.583707	0.300107	0.0168623	0.305834	0.0147856	0.170622	0.18123	0.327336	0.00882676	0.141938	0.267143
ZNF557	blue	-0.221659	0.080824	0.221659	0.080824	-0.522856	1.10222e-05	0.154688	0.226081	0.240416	0.0577002	0.140455	0.272225	0.305017	0.0150677	0.174498	0.171369	0.331087	0.00803706	0.268883	0.0331	0.0981447	0.444123
MYBPH	blue	-0.222489	0.0796657	0.222489	0.0796657	-0.348321	0.00514944	-0.242683	0.0553116	0.23207	0.0672224	0.0246683	0.847815	0.265761	0.0352746	0.123022	0.336775	0.206325	0.104725	0.243603	0.0543653	-0.0481018	0.708131
APAF1	blue	-0.206791	0.103925	0.206791	0.103925	-0.460509	0.000146035	-0.0426797	0.739793	0.0193186	0.880544	0.17462	0.171064	0.512139	1.78254e-05	0.23639	0.0621474	0.202751	0.111012	0.1841	0.148636	0.0384462	0.76482
CPNE4	blue	-0.195667	0.124328	0.195667	0.124328	-0.313575	0.0123302	-0.228703	0.0714034	0.302895	0.0158222	0.251399	0.0468665	0.29176	0.0203341	0.020629	0.872506	-0.0557539	0.664282	0.213009	0.0937088	-0.0351162	0.784677
FGF8	blue	-0.198798	0.118301	0.198798	0.118301	-0.294329	0.0192058	-0.223932	0.0776822	0.271086	0.0316337	-0.131933	0.302666	0.172583	0.17619	0.1223	0.339638	0.376406	0.00236204	0.290344	0.0209793	-0.054454	0.671657
MTTP	blue	0.461254	0.000142	-0.461254	0.000142	0.8756	6.10875e-21	0.533681	6.66919e-06	-0.362656	0.00348914	-0.197023	0.121691	-0.575947	7.86122e-07	-0.716651	3.97633e-11	-0.767361	2.21325e-13	-0.895714	3.81587e-23	0.0742354	0.563113
FAM104B	blue	-0.148198	0.246398	0.148198	0.246398	-0.55435	2.43153e-06	-0.262128	0.0379538	0.415186	0.000715519	0.206598	0.104255	0.390868	0.00153849	0.0601432	0.639615	0.313648	0.0123088	0.425483	0.000508345	0.110477	0.388706
RAPGEF3	blue	-0.34556	0.00553911	0.34556	0.00553911	-0.59829	2.23768e-07	-0.376974	0.00232349	0.291118	0.0206247	0.0132208	0.91809	0.473485	8.88089e-05	0.309192	0.013673	0.653833	6.24373e-09	0.536267	5.89959e-06	-0.0569296	0.657638
PLEKHG4B	blue	-0.100889	0.431426	0.100889	0.431426	-0.193662	0.12831	0.171195	0.179747	0.150941	0.237665	-0.123197	0.33608	-0.0207233	0.871928	0.0516142	0.687876	0.174664	0.170956	0.0439141	0.732545	-0.193162	0.129318
IL27RA	blue	-0.13742	0.282823	0.13742	0.282823	-0.358034	0.00396325	0.0824105	0.520803	0.221964	0.080397	0.154907	0.225417	-0.0750427	0.558863	0.221339	0.0812751	0.268134	0.0336112	0.347397	0.00527709	-0.122923	0.337166
ZNF556	blue	-0.341618	0.00614065	0.341618	0.00614065	-0.524711	1.01253e-05	-0.345458	0.005554	0.461749	0.000139373	0.152426	0.233025	0.450421	0.000212083	0.0279081	0.828115	0.387622	0.00169673	0.433045	0.000392725	0.071131	0.579591
SLC25A27	blue	-0.39948	0.00118085	0.39948	0.00118085	-0.73123	1.00823e-11	-0.597377	2.36006e-07	0.493916	3.89314e-05	0.205377	0.106365	0.732635	8.79237e-12	0.231452	0.0679741	0.511974	1.79556e-05	0.623382	4.84511e-08	0.0588432	0.646882
C4orf45	blue	0.536566	5.81625e-06	-0.536566	5.81625e-06	0.941664	1.52476e-30	0.435626	0.000359118	-0.427939	0.000467784	-0.23683	0.0616474	-0.750693	1.39685e-12	-0.497743	3.31629e-05	-0.683621	6.63652e-10	-0.731805	9.53431e-12	0.0795404	0.535473
NACAP1	blue	0.259625	0.0398961	-0.259625	0.0398961	0.409359	0.000864117	0.0511191	0.690718	-0.159682	0.211264	-0.251812	0.0464938	-0.234171	0.064714	-0.252634	0.0457603	-0.201703	0.112909	-0.361274	0.00362536	-0.104735	0.413979
HRH3	blue	-0.0865189	0.500161	0.0865189	0.500161	-0.207669	0.102433	-0.00766599	0.952451	0.222468	0.0796951	-0.149108	0.243476	0.0650126	0.612699	0.193627	0.128379	0.126383	0.323637	0.149265	0.242974	0.0886869	0.489441
FAM181B	blue	-0.268269	0.0335187	0.268269	0.0335187	-0.463193	0.00013197	-0.291808	0.0203123	0.116018	0.365207	0.1155	0.367367	0.419641	0.00061796	0.229658	0.0701974	0.546808	3.54134e-06	0.426932	0.000484047	-0.0630724	0.623365
CSHL1	blue	-0.161925	0.204838	0.161925	0.204838	-0.31461	0.0120303	-0.109376	0.393478	0.0344002	0.788965	0.258403	0.0408733	0.21439	0.0915506	0.281321	0.0255144	0.117583	0.358732	0.317798	0.0111456	0.166569	0.191973
LOC399900	blue	0.250094	0.0480591	-0.250094	0.0480591	0.60256	1.74076e-07	0.335319	0.00722105	-0.468386	0.000108235	0.0173483	0.892651	-0.451935	0.000200678	-0.268494	0.0333645	-0.557911	2.02954e-06	-0.484078	5.829e-05	0.191386	0.132945
ZNF154	blue	-0.328108	0.00865892	0.328108	0.00865892	-0.53744	5.57864e-06	-0.322853	0.00985824	0.0901913	0.482074	0.471256	9.687e-05	0.466426	0.000116691	0.267192	0.0342635	0.178822	0.160835	0.477224	7.66659e-05	-0.0365414	0.776161
PCDHA9	blue	0.363774	0.00338233	-0.363774	0.00338233	0.681106	8.10004e-10	0.170448	0.181682	-0.0702559	0.584276	-0.355932	0.0041972	-0.497248	3.38623e-05	-0.483272	6.02176e-05	-0.49253	4.12415e-05	-0.565862	1.3453e-06	0.100747	0.432077
AIM1L	blue	0.571066	1.02187e-06	-0.571066	1.02187e-06	0.516344	1.479e-05	0.259166	0.0402608	-0.553427	2.54734e-06	0.159377	0.21215	-0.525413	9.80401e-06	0.0179971	0.888661	-0.516612	1.46141e-05	-0.276205	0.0284353	0.0357447	0.780919
CLEC4A	blue	-0.106354	0.40676	0.106354	0.40676	0.185677	0.145128	-0.319502	0.0106961	0.0614361	0.632421	-0.197346	0.121067	0.0446358	0.728317	-0.173302	0.174369	0.114675	0.37082	-0.0460769	0.719901	-0.025682	0.841641
KCTD16	blue	0.217699	0.0865375	-0.217699	0.0865375	0.652145	7.03682e-09	0.253825	0.0447144	-0.220109	0.0830233	-0.191934	0.131818	-0.376621	0.00234741	-0.499236	3.11354e-05	-0.546438	3.60638e-06	-0.64829	9.222e-09	-0.106893	0.404372
DMBT1	blue	0.577962	7.04594e-07	-0.577962	7.04594e-07	0.770264	1.58091e-13	0.561093	1.72381e-06	-0.427377	0.00047679	-0.144104	0.259835	-0.757656	6.58743e-13	-0.313649	0.0123086	-0.628111	3.5761e-08	-0.595856	2.57792e-07	0.212985	0.0937475
ANKAR	blue	0.382837	0.00195672	-0.382837	0.00195672	0.662797	3.26588e-09	0.252424	0.0459469	-0.224338	0.0771324	-0.243671	0.0542958	-0.287001	0.0225725	-0.533685	6.66796e-06	-0.623027	4.95583e-08	-0.670874	1.78696e-09	0.145799	0.254215
PIGA	blue	-0.20408	0.108641	0.20408	0.108641	-0.367746	0.00302581	0.0959045	0.45464	-0.0685321	0.593555	0.378341	0.00223287	0.26742	0.0341051	0.399088	0.00119534	-0.241001	0.0570758	0.118099	0.35661	-0.0640819	0.617806
ATP10A	blue	0.329523	0.00835848	-0.329523	0.00835848	0.439957	0.000308574	0.203708	0.1093	0.0598443	0.641283	-0.502701	2.6864e-05	-0.581927	5.66789e-07	-0.127653	0.318759	-0.0136762	0.915279	-0.205036	0.106959	-0.0296424	0.817611
ZNF211	blue	-0.43593	0.000355343	0.43593	0.000355343	-0.694708	2.69019e-10	-0.30708	0.0143641	0.269356	0.0327806	0.308063	0.0140389	0.586979	4.27725e-07	0.405635	0.000973158	0.33773	0.0067893	0.502942	2.65884e-05	0.0302556	0.813905
LRP5L	blue	-0.144101	0.259846	0.144101	0.259846	-0.289259	0.0214857	0.0703945	0.583533	0.0868305	0.498613	0.135551	0.289484	0.0133962	0.917007	0.207617	0.10252	0.113706	0.374907	0.232332	0.0669045	0.185626	0.145242
GNRH2	blue	0.220391	0.0826196	-0.220391	0.0826196	0.170182	0.182375	0.0520624	0.685306	-0.359279	0.00383024	0.084492	0.510291	-0.178579	0.161414	0.126077	0.324818	-0.128339	0.316145	-0.00800194	0.95037	0.159592	0.211526
TCEAL8	blue	-0.427954	0.000467545	0.427954	0.000467545	-0.744046	2.7986e-12	-0.533037	6.87483e-06	0.455919	0.000173305	0.311593	0.0129225	0.742152	3.39837e-12	0.161778	0.205256	0.535545	6.10563e-06	0.609654	1.1376e-07	0.0511902	0.69031
RABEP2	blue	-0.323557	0.00968968	0.323557	0.00968968	-0.522058	1.14302e-05	-0.332926	0.00767312	0.357166	0.0040584	0.0325668	0.799973	0.244892	0.0530627	0.366416	0.00314128	0.435042	0.000366485	0.548771	3.21396e-06	-0.171351	0.179345
KCNA3	blue	0.0346592	0.787413	-0.0346592	0.787413	-0.172786	0.175674	0.148709	0.244755	0.0373729	0.771205	0.0727832	0.570793	0.13991	0.274107	-0.0565393	0.659841	0.0161938	0.899757	-0.00164312	0.989803	0.137809	0.281448
HARBI1	blue	0.545271	3.81895e-06	-0.545271	3.81895e-06	0.694908	2.64594e-10	0.624842	4.41369e-08	-0.299065	0.0172661	-0.213074	0.0936076	-0.716812	3.91861e-11	-0.498437	3.22054e-05	-0.537852	5.46973e-06	-0.65727	4.88246e-09	-0.0374803	0.770565
FLRT3	blue	-0.257405	0.041687	0.257405	0.041687	-0.574553	8.4764e-07	-0.424194	0.00053088	0.473953	8.71984e-05	0.32236	0.00997779	0.615381	8.00752e-08	-0.0189689	0.882691	0.302688	0.0158974	0.405787	0.000968463	-0.02915	0.820591
GAS2	blue	0.333541	0.0075546	-0.333541	0.0075546	0.35166	0.00471038	0.0125474	0.922249	-0.296912	0.0181263	0.279172	0.0267091	-0.217238	0.0872231	-0.310365	0.0133018	-0.188473	0.139061	-0.170606	0.181272	-0.0989785	0.440243
DYNLRB2	blue	0.45972	0.000150419	-0.45972	0.000150419	0.912505	2.31862e-25	0.530775	7.64501e-06	-0.471342	9.65438e-05	-0.232445	0.0667686	-0.661984	3.46666e-09	-0.551207	2.84714e-06	-0.734627	7.23025e-12	-0.8413	6.0768e-18	0.0764793	0.55134
CST8	blue	0.621167	5.57608e-08	-0.621167	5.57608e-08	0.845291	2.97149e-18	0.2613	0.0385871	-0.405766	0.000969131	-0.170683	0.181071	-0.699117	1.85755e-10	-0.376923	0.00232691	-0.563777	1.50004e-06	-0.525672	9.68805e-06	0.0816204	0.524821
FAM26F	blue	-0.0885251	0.490237	0.0885251	0.490237	-0.254838	0.0438398	0.144346	0.259027	-0.0117904	0.926927	0.0428221	0.738956	0.0439527	0.732318	0.296511	0.0182901	0.101751	0.427477	0.172552	0.17627	-0.0692725	0.589561
CLEC4M	blue	-0.125127	0.328508	0.125127	0.328508	-0.427443	0.000475727	0.0449891	0.726251	0.468612	0.000107296	-0.203884	0.108988	0.104235	0.416223	0.199787	0.116443	0.383794	0.00190202	0.2805	0.0259658	-0.0531071	0.679331
KCNH4	blue	-0.0197086	0.87815	0.0197086	0.87815	-0.232538	0.0666567	0.0409479	0.75	0.194023	0.127585	0.0878332	0.493648	-0.0714971	0.577637	0.0775024	0.546012	0.0736197	0.566363	0.219154	0.0844024	0.0647794	0.613977
FAM133B	blue	-0.428049	0.000466031	0.428049	0.000466031	-0.451777	0.000201839	-0.173685	0.173403	0.0626423	0.62574	0.350806	0.00481941	0.560192	1.8057e-06	0.152239	0.233606	-0.0100773	0.937521	0.189712	0.136435	-0.120182	0.348133
ANKRA2	blue	-0.202583	0.111315	0.202583	0.111315	-0.545385	3.79775e-06	-0.192836	0.129977	0.306004	0.0147274	0.109262	0.393975	0.522688	1.11067e-05	0.119698	0.35009	0.404326	0.00101433	0.329286	0.00840826	-0.0322414	0.801931
FBXO41	blue	-0.328594	0.00855461	0.328594	0.00855461	-0.454152	0.000184994	-0.0799392	0.533422	0.507589	2.17554e-05	-0.137925	0.28104	0.146027	0.253465	0.0959898	0.454238	0.423539	0.000542686	0.358993	0.00386045	0.132752	0.299651
FGFR4	blue	-0.240479	0.0576325	0.240479	0.0576325	-0.324663	0.00942977	0.0803801	0.53116	0.371889	0.00268998	-0.30042	0.0167427	-0.0385036	0.764479	0.115406	0.367757	0.472141	9.35911e-05	0.251783	0.0465197	-0.122534	0.338708
GGCT	blue	-0.44635	0.000245747	0.44635	0.000245747	-0.735212	6.82396e-12	-0.459073	0.000154108	0.296857	0.0181485	0.514649	1.59505e-05	0.614637	8.38482e-08	0.341816	0.00610905	0.380079	0.00212222	0.648265	9.23802e-09	-0.0460061	0.720314
ANO5	blue	0.19734	0.121078	-0.19734	0.121078	0.611018	1.04699e-07	0.066199	0.606216	-0.135061	0.291245	-0.310459	0.0132727	-0.168784	0.186047	-0.640085	1.61933e-08	-0.334922	0.00729433	-0.618641	6.53637e-08	0.0406487	0.751768
APOBEC2	blue	0.536997	5.69803e-06	-0.536997	5.69803e-06	0.74015	4.16491e-12	0.174313	0.171831	-0.443485	0.000272287	-0.0606411	0.636841	-0.545782	3.72449e-06	-0.26795	0.0337378	-0.486162	5.35682e-05	-0.436498	0.000348373	0.201038	0.114127
FAM181A	blue	0.458725	0.000156124	-0.458725	0.000156124	0.754682	9.1092e-13	0.426725	0.00048744	-0.46931	0.000104449	-0.0681379	0.595685	-0.532788	6.95608e-06	-0.433528	0.000386221	-0.637921	1.87334e-08	-0.651927	7.14621e-09	0.115509	0.367328
SPACA3	blue	0.553919	2.48496e-06	-0.553919	2.48496e-06	0.836642	1.36631e-17	0.317929	0.0111104	-0.414635	0.000728492	-0.128652	0.314957	-0.685286	5.80941e-10	-0.402719	0.00106705	-0.611376	1.02439e-07	-0.577873	7.08019e-07	0.10092	0.431281
NGEF	blue	-0.406853	0.000936204	0.406853	0.000936204	-0.551912	2.74854e-06	-0.256112	0.04276	0.463453	0.000130676	-0.110022	0.390674	0.199712	0.116584	0.378129	0.00224673	0.51585	1.51197e-05	0.511978	1.79525e-05	-0.19361	0.128415
KNDC1	blue	-0.122711	0.338006	0.122711	0.338006	-0.312242	0.0127261	-0.103087	0.421402	0.349651	0.00497043	-0.187969	0.140141	0.0906057	0.480055	0.134745	0.292388	0.362006	0.00355265	0.274288	0.0295997	0.122067	0.340569
DET1	blue	-0.396162	0.00130866	0.396162	0.00130866	-0.779391	5.31068e-14	-0.60492	1.51276e-07	0.283872	0.0241557	0.350355	0.00487791	0.745604	2.3825e-12	0.456863	0.000167338	0.573767	8.84291e-07	0.736152	6.21709e-12	-0.0469175	0.715007
OR2H1	blue	0.31706	0.011345	-0.31706	0.011345	0.688932	4.32751e-10	0.103767	0.418331	-0.221149	0.0815423	-0.200622	0.114892	-0.61541	7.99298e-08	-0.262237	0.0378713	-0.41078	0.000825497	-0.380081	0.00212214	-0.0193211	0.880528
ANKS1B	blue	-0.0416229	0.746016	0.0416229	0.746016	0.362538	0.00350058	-0.0327188	0.799059	-0.270357	0.032113	-0.0584906	0.648859	-0.0233856	0.855642	-0.260131	0.0394965	-0.168011	0.188101	-0.310489	0.0132633	-0.047996	0.708744
DENR	blue	-0.127284	0.320173	0.127284	0.320173	-0.462174	0.000137158	-0.053191	0.678853	-0.0716532	0.576804	0.390405	0.00156023	0.398843	0.00120447	0.393808	0.00140674	-0.00139471	0.991344	0.264294	0.0363368	0.064278	0.616728
GUCA2A	blue	-0.0383091	0.765635	0.0383091	0.765635	0.207238	0.103164	-0.153055	0.23108	-0.193555	0.128524	-0.0396882	0.757452	-0.0736681	0.566107	-0.0376434	0.769594	-0.0646079	0.614917	-0.0745046	0.561694	0.146057	0.253365
ZNF582	blue	-0.278925	0.0268496	0.278925	0.0268496	-0.345652	0.00552579	-0.0685072	0.593689	0.168695	0.186283	0.127081	0.320951	0.297547	0.0178686	0.0770535	0.548347	0.157732	0.216967	0.174682	0.170911	-0.173554	0.173733
TIGD6	blue	-0.440759	0.00029996	0.440759	0.00029996	-0.364494	0.00331503	-0.194095	0.127442	0.237833	0.060522	0.125732	0.326157	0.414318	0.000736066	0.013846	0.914231	0.198406	0.119043	0.189617	0.136635	0.100558	0.432946
NPY5R	blue	0.340688	0.00629057	-0.340688	0.00629057	0.798425	4.581e-15	0.140761	0.271168	-0.313855	0.0122483	-0.27981	0.0263494	-0.446125	0.000247737	-0.489198	4.73189e-05	-0.502886	2.66521e-05	-0.642034	1.41877e-08	-0.0549239	0.668987
CDRT4	blue	0.545409	3.79335e-06	-0.545409	3.79335e-06	0.526149	9.4774e-06	0.11495	0.369668	-0.430716	0.000425482	0.237563	0.0608239	-0.499129	3.12767e-05	-0.155331	0.224135	-0.460136	0.000148094	-0.236816	0.0616641	0.0796994	0.534655
ZNF2	blue	-0.0243915	0.849503	0.0243915	0.849503	0.147861	0.247486	0.0836759	0.5144	-0.240024	0.0581215	0.0587985	0.647133	-0.117155	0.360496	0.056563	0.659707	0.00639095	0.960352	-0.0392641	0.759965	-0.0168702	0.895593
IL20RB	blue	0.640966	1.52562e-08	-0.640966	1.52562e-08	0.84958	1.34651e-18	0.306351	0.0146094	-0.428233	0.000463123	-0.130194	0.309142	-0.776759	7.31265e-14	-0.352385	0.00461958	-0.552144	2.71683e-06	-0.511976	1.7954e-05	0.11181	0.382971
RP2	blue	-0.215722	0.0895064	0.215722	0.0895064	-0.583882	5.08588e-07	0.012798	0.920701	0.175288	0.169408	0.148962	0.243943	0.460358	0.000146862	0.388101	0.0016725	0.0706326	0.582257	0.236571	0.0619411	-0.132515	0.30052
FGR	blue	-0.451905	0.000200895	0.451905	0.000200895	-0.651896	7.16179e-09	-0.479793	6.92309e-05	0.448499	0.000227405	0.0932896	0.467089	0.523984	1.04685e-05	0.348492	0.00512601	0.468886	0.000106173	0.602487	1.74833e-07	-0.0776096	0.545455
STMN1	blue	0.380095	0.00212126	-0.380095	0.00212126	0.574339	8.57478e-07	0.370987	0.00276016	0.0520847	0.685179	-0.227809	0.0725488	-0.538755	5.2381e-06	-0.660628	3.82792e-09	-0.408945	0.000875658	-0.502725	2.68359e-05	0.12712	0.3208
RGS10	blue	-0.486704	5.24e-05	0.486704	5.24e-05	-0.758278	6.15219e-13	-0.574158	8.65849e-07	0.194155	0.127322	0.33674	0.00696382	0.745388	2.43644e-12	0.566866	1.27622e-06	0.566897	1.27417e-06	0.71706	3.83059e-11	0.000104473	0.999352
CSNK1G3	blue	-0.358608	0.00390147	0.358608	0.00390147	-0.416588	0.000683401	0.166475	0.192229	0.189496	0.13689	-0.030716	0.811125	0.509786	1.97669e-05	0.123311	0.33563	-0.0248687	0.846593	-0.0656433	0.609249	0.0276785	0.829508
ICA1	blue	0.54124	4.64717e-06	-0.54124	4.64717e-06	0.776625	7.43184e-14	0.286453	0.0228432	-0.401455	0.00111022	-0.224508	0.0769027	-0.651508	7.36045e-09	-0.305112	0.0150346	-0.52661	9.27782e-06	-0.530988	7.56921e-06	0.0915562	0.475441
PDE1A	blue	0.574067	8.70103e-07	-0.574067	8.70103e-07	0.739444	4.47268e-12	-0.0143526	0.911105	-0.596665	2.4598e-07	0.167607	0.18918	-0.390561	0.00155289	-0.260444	0.0392514	-0.578881	6.70105e-07	-0.38577	0.00179343	0.0453773	0.723983
ZNF165	blue	0.467417	0.000112344	-0.467417	0.000112344	0.86109	1.41694e-19	0.365608	0.00321331	-0.520998	1.19942e-05	0.0366139	0.775729	-0.581151	5.91598e-07	-0.49513	3.70091e-05	-0.790977	1.23164e-14	-0.718292	3.42205e-11	0.0677735	0.597658
APOC2	blue	-0.0589906	0.646057	0.0589906	0.646057	-0.246566	0.0514084	-0.125346	0.327654	0.13962	0.275114	-0.0213739	0.867943	0.0659376	0.607642	0.123729	0.333984	0.274571	0.0294252	0.260781	0.0389886	-0.189023	0.137892
B3GALTL	blue	-0.00561458	0.965166	0.00561458	0.965166	-0.354005	0.00442225	-0.219268	0.0842374	0.341434	0.00617006	-0.0590042	0.64598	0.271331	0.0314739	0.0319006	0.803983	0.280696	0.0258575	0.28107	0.0256516	-0.137986	0.280825
FTHL17	blue	-0.304507	0.0152462	0.304507	0.0152462	-0.313599	0.0123232	0.242671	0.0553246	0.168565	0.186626	-0.195209	0.125229	-0.0287923	0.822756	0.372145	0.00267037	0.159777	0.210991	0.132531	0.300461	-0.0179985	0.888652
AP4S1	blue	0.343837	0.00579543	-0.343837	0.00579543	0.388157	0.00166969	0.202935	0.110682	-0.209171	0.0999172	0.0234038	0.85553	-0.279485	0.0265322	-0.219134	0.084432	-0.444945	0.000258446	-0.329257	0.0084143	0.106833	0.404637
ZNF433	blue	0.494646	3.77644e-05	-0.494646	3.77644e-05	0.859334	2.02358e-19	0.329321	0.00840076	-0.305793	0.0147995	-0.170856	0.180623	-0.638701	1.7778e-08	-0.550998	2.87697e-06	-0.705554	1.06863e-10	-0.690922	3.67843e-10	0.0733699	0.567684
GAL3ST3	blue	0.102319	0.424889	-0.102319	0.424889	-0.194523	0.126589	0.0171077	0.894131	0.148565	0.245216	0.0101508	0.937066	-0.0124891	0.922609	0.103838	0.41801	0.0614188	0.632518	0.142566	0.265009	-0.116236	0.364303
MAPT	blue	0.260392	0.0392925	-0.260392	0.0392925	0.270789	0.0318281	0.0695293	0.588179	-0.373446	0.00257263	0.25663	0.0423275	-0.267497	0.0340514	-0.0187751	0.883881	-0.140711	0.271341	-0.0545509	0.671106	0.253917	0.0446338
C4orf27	blue	-0.455535	0.000175787	0.455535	0.000175787	-0.751723	1.25176e-12	-0.361391	0.00361365	0.435578	0.000359726	0.0794595	0.53589	0.643067	1.32227e-08	0.292525	0.0199925	0.656871	5.02452e-09	0.585603	4.62028e-07	-0.156164	0.22163
BICC1	blue	-0.249127	0.0489583	0.249127	0.0489583	-0.456097	0.000172161	-0.216117	0.0889065	0.113986	0.373724	0.125842	0.32573	0.452334	0.000197766	0.436366	0.00034998	0.257428	0.0416678	0.366427	0.00314034	0.0127218	0.921172
BAALC	blue	-0.22058	0.0823505	0.22058	0.0823505	-0.414626	0.000728705	-0.380963	0.00206788	0.170789	0.180796	0.171373	0.179289	0.384527	0.0018611	0.286308	0.0229155	0.313545	0.012339	0.387631	0.00169632	-0.0811299	0.527324
LRRC45	blue	-0.276334	0.0283583	0.276334	0.0283583	-0.417287	0.000667888	-0.271742	0.031208	0.230445	0.0692153	0.138479	0.279095	0.182975	0.151176	0.247441	0.0505605	0.312249	0.0127239	0.457041	0.000166238	-0.163291	0.200993
CCDC83	blue	0.518747	1.32787e-05	-0.518747	1.32787e-05	0.947763	5.74315e-32	0.38939	0.00160885	-0.367289	0.00306505	-0.294986	0.0189264	-0.638087	1.85263e-08	-0.635569	2.192e-08	-0.706577	9.77382e-11	-0.829746	4.33382e-17	0.0125553	0.9222
PDE12	blue	-0.0671088	0.601264	0.0671088	0.601264	-0.453486	0.000189583	-0.235889	0.0627188	0.201651	0.113005	0.270624	0.0319364	0.48552	5.49845e-05	0.0329003	0.797968	0.248731	0.0493315	0.28636	0.0228897	0.136032	0.287759
FAM90A1	blue	0.201094	0.114023	-0.201094	0.114023	0.325677	0.00919687	0.342464	0.00600697	-0.335712	0.00714903	0.101135	0.430296	-0.369857	0.00285036	-0.105644	0.409915	-0.335007	0.00727859	-0.240583	0.057521	0.123071	0.336581
PLEKHG1	blue	-0.336589	0.00699063	0.336589	0.00699063	-0.627819	3.6444e-08	-0.430057	0.000435187	0.423891	0.000536314	0.351976	0.00467067	0.554391	2.42653e-06	0.272919	0.0304555	0.194584	0.126467	0.508763	2.06711e-05	-0.00584756	0.963721
HNF4A	blue	0.121536	0.342687	-0.121536	0.342687	0.113366	0.376344	-0.194466	0.126702	-0.0376873	0.769333	-0.0335951	0.793794	-0.16486	0.196638	0.0540206	0.674123	0.0723881	0.572892	0.0972038	0.448524	0.0332938	0.795603
HTR1B	blue	-0.181417	0.15475	0.181417	0.15475	-0.46061	0.000145479	-0.3458	0.00550435	0.318682	0.0109106	0.0865039	0.500235	0.324748	0.00941008	0.23064	0.068974	0.263056	0.0372538	0.441839	0.0002887	-0.149952	0.240789
MYO18B	blue	0.619023	6.3816e-08	-0.619023	6.3816e-08	0.750483	1.4284e-12	0.57227	9.58228e-07	-0.361331	0.00361959	-0.248485	0.0495639	-0.76245	3.86828e-13	-0.351444	0.00473777	-0.620395	5.85423e-08	-0.635001	2.27634e-08	0.0326753	0.79932
APIP	blue	-0.455265	0.000177545	0.455265	0.000177545	-0.652728	6.75299e-09	-0.298319	0.0175601	0.55956	1.86522e-06	-0.144725	0.257767	0.567444	1.23802e-06	0.191487	0.132737	0.50455	2.48137e-05	0.390924	0.00153591	-0.103683	0.418708
ATP6V1E2	blue	0.615315	8.04015e-08	-0.615315	8.04015e-08	0.863898	7.9331e-20	0.313433	0.0123717	-0.584034	5.04304e-07	0.120499	0.346854	-0.656963	4.99137e-09	-0.415593	0.000706056	-0.664559	2.8678e-09	-0.566188	1.32251e-06	0.0838045	0.513751
UTP15	blue	-0.351847	0.00468685	0.351847	0.00468685	-0.546753	3.55085e-06	0.0562834	0.661286	0.433895	0.000381361	0.0395508	0.758266	0.535955	5.98796e-06	-0.100165	0.434756	0.154581	0.226407	0.0521258	0.684943	-0.0331033	0.796748
TRO	blue	-0.401695	0.0011019	0.401695	0.0011019	-0.681293	7.98145e-10	-0.429068	0.000450146	0.372267	0.00266107	0.236896	0.0615734	0.509984	1.95963e-05	0.342887	0.00594111	0.569512	1.10987e-06	0.653763	6.27459e-09	0.109488	0.392992
TMCC2	blue	-0.0104634	0.935132	0.0104634	0.935132	-0.154608	0.226325	0.192109	0.13146	0.0966645	0.451057	-0.0154314	0.904454	-0.154757	0.225871	0.0527272	0.681502	0.192164	0.131347	0.143176	0.262951	-0.330621	0.00813183
BBS12	blue	0.283204	0.0245055	-0.283204	0.0245055	0.656117	5.30436e-09	0.157723	0.216993	-0.449655	0.000218068	0.0191988	0.881279	-0.243548	0.0544217	-0.356448	0.00413859	-0.645197	1.14252e-08	-0.569627	1.10313e-06	-0.097996	0.444816
STEAP3	blue	-0.378021	0.00225375	0.378021	0.00225375	-0.625603	4.20379e-08	-0.498261	3.24462e-05	0.553268	2.5677e-06	-0.11146	0.384473	0.47616	7.99572e-05	0.316734	0.0114342	0.650517	7.892e-09	0.603318	1.66425e-07	-0.0979276	0.445136
ZNF329	blue	0.443367	0.000273441	-0.443367	0.000273441	0.803837	2.17511e-15	0.540845	4.73667e-06	-0.336993	0.00691886	-0.228642	0.0714814	-0.648495	9.09159e-09	-0.550292	2.98015e-06	-0.704364	1.18491e-10	-0.771691	1.33746e-13	0.0757899	0.554944
GRIPAP1	blue	-0.33078	0.0080993	0.33078	0.0080993	-0.698991	1.87748e-10	-0.266673	0.0346275	0.595711	2.59955e-07	0.060751	0.636229	0.35406	0.00441559	0.295866	0.0185568	0.538028	5.42392e-06	0.602717	1.72469e-07	0.0353886	0.783048
SH3BP1	blue	0.00608144	0.962271	-0.00608144	0.962271	-0.246915	0.0510688	0.174752	0.170737	0.17987	0.158357	-0.178331	0.162008	-0.186476	0.143376	0.325257	0.00929278	0.268569	0.0333137	0.218691	0.0850774	-0.086585	0.499832
RPS21	blue	-0.251907	0.0464086	0.251907	0.0464086	-0.477534	7.57306e-05	-0.147749	0.247848	0.192581	0.130495	0.304808	0.0151405	0.346647	0.00538274	0.170276	0.182129	0.203776	0.10918	0.390059	0.00157663	-0.160998	0.207477
ARL4A	blue	0.52907	8.278e-06	-0.52907	8.278e-06	0.795878	6.45364e-15	0.369066	0.00291503	-0.460011	0.000148788	-0.103974	0.417399	-0.522824	1.10385e-05	-0.46962	0.000103206	-0.721241	2.60569e-11	-0.700894	1.59693e-10	0.120533	0.346717
GFI1B	blue	0.291199	0.0205877	-0.291199	0.0205877	0.227978	0.0723311	-0.0462818	0.718707	-0.145844	0.254065	0.0253748	0.843511	-0.19547	0.124715	-0.152049	0.234196	-0.134028	0.294987	-0.105311	0.411403	0.0177352	0.890272
ZFYVE28	blue	-0.385845	0.00178945	0.385845	0.00178945	-0.547683	3.3918e-06	-0.139162	0.276708	0.501101	2.87632e-05	-0.0820209	0.522782	0.211313	0.0964149	0.303651	0.0155498	0.397722	0.00124708	0.448481	0.000227559	-0.129964	0.310002
HS3ST3A1	blue	-0.166262	0.192806	0.166262	0.192806	-0.421334	0.000584179	-0.310387	0.0132951	0.258179	0.0410548	-0.0994345	0.438129	0.306695	0.0144932	0.384794	0.00184635	0.337195	0.00688301	0.348744	0.0050919	-0.237553	0.0608349
ZNF773	blue	-0.398009	0.00123608	0.398009	0.00123608	-0.291669	0.0203751	0.0653178	0.611029	0.0801302	0.532442	0.0491269	0.702198	0.322042	0.0100557	0.100445	0.433467	-0.0568751	0.657946	0.035751	0.780881	0.074714	0.560591
CRYBB2	blue	-0.248714	0.0493471	0.248714	0.0493471	-0.530315	7.81139e-06	-0.196434	0.12283	0.620633	5.76726e-08	-0.213364	0.093151	0.187953	0.140175	0.263209	0.0371396	0.370358	0.00281005	0.424697	0.000521982	0.0338101	0.792504
PRSS3	blue	0.353022	0.00454103	-0.353022	0.00454103	0.332942	0.00766997	0.0769349	0.548965	-0.2288	0.0712805	-0.028808	0.822661	-0.375355	0.002435	-0.0699315	0.586017	-0.270813	0.0318124	-0.157355	0.218082	0.0178308	0.889684
TNFRSF10B	blue	-0.313058	0.0124825	0.313058	0.0124825	-0.595162	2.68347e-07	-0.165984	0.193561	0.397903	0.00124013	-0.0950215	0.458823	0.316856	0.011401	0.550673	2.92402e-06	0.307289	0.0142943	0.429099	0.000449667	-0.129498	0.311756
PDCL3	blue	-0.393862	0.00140445	0.393862	0.00140445	-0.589749	3.65809e-07	-0.0923059	0.471819	0.46752	0.000111898	0.0733393	0.567846	0.476581	7.86393e-05	0.082822	0.518716	0.253219	0.0452442	0.299682	0.0170261	-0.0519559	0.685917
ZFP90	blue	-0.267568	0.0340017	0.267568	0.0340017	-0.267291	0.0341947	0.101853	0.427014	0.118813	0.35369	-0.0695308	0.588171	0.337364	0.0068533	0.0157867	0.902264	0.087103	0.497261	-0.00572903	0.964456	0.0366218	0.775681
SERTAD3	blue	-0.279229	0.0266768	0.279229	0.0266768	-0.652788	6.72424e-09	-0.19686	0.122004	0.270073	0.0323008	0.212979	0.0937562	0.394637	0.00137147	0.389795	0.00158927	0.4517	0.000202412	0.526506	9.32242e-06	0.000983251	0.993898
NOL4	blue	0.449591	0.000218576	-0.449591	0.000218576	0.878904	2.8255e-21	0.375445	0.00242866	-0.376538	0.00235305	-0.202395	0.111654	-0.636079	2.1189e-08	-0.510973	1.87644e-05	-0.653835	6.24272e-09	-0.702296	1.41635e-10	0.0679628	0.596633
C10orf53	blue	0.187333	0.141511	-0.187333	0.141511	0.652232	6.99375e-09	0.134091	0.294758	-0.0526636	0.681866	-0.443405	0.000273064	-0.537289	5.61896e-06	-0.402887	0.00106144	-0.288305	0.0219391	-0.480319	6.77919e-05	-0.0501816	0.696112
SLCO6A1	blue	0.472583	9.19954e-05	-0.472583	9.19954e-05	0.929663	3.83998e-28	0.541706	4.54343e-06	-0.30783	0.0141155	-0.408235	0.0008958	-0.666828	2.42267e-09	-0.661119	3.69311e-09	-0.677108	1.10764e-09	-0.890127	1.72348e-22	0.0892913	0.486474
RAVER2	blue	-0.319932	0.0105853	0.319932	0.0105853	-0.538845	5.21565e-06	-0.16065	0.208472	0.0741498	0.563564	0.144296	0.259196	0.477551	7.56793e-05	0.442305	0.000283961	0.234366	0.0644846	0.362167	0.00353677	-0.0461822	0.719288
GFM2	blue	-0.200548	0.11503	0.200548	0.11503	-0.355914	0.00419919	-0.112162	0.381466	0.381063	0.00206179	0.0514246	0.688964	0.470439	9.99879e-05	-0.104228	0.416255	-0.0901441	0.482304	0.0062749	0.961072	-0.00108327	0.993277
FHOD3	blue	-0.328699	0.00853225	0.328699	0.00853225	-0.656759	5.06545e-09	-0.453213	0.000191491	0.137642	0.282037	0.579692	6.40982e-07	0.58462	4.88107e-07	0.363778	0.00338191	0.357602	0.00401041	0.6229	4.99604e-08	-0.0164232	0.898344
OIT3	blue	-0.0619812	0.629399	0.0619812	0.629399	0.30373	0.0155217	0.123904	0.333296	-0.00468492	0.970931	-0.373197	0.00259111	-0.306436	0.0145807	-0.0710232	0.580168	-0.122084	0.340498	-0.276033	0.028538	-0.163647	0.199997
CABLES1	blue	-0.291239	0.0205694	0.291239	0.0205694	-0.392112	0.00148147	0.190195	0.135422	0.152708	0.232151	-0.166577	0.191951	0.177744	0.163417	0.235668	0.0629726	0.47127	9.68175e-05	0.219843	0.0834066	-0.0226911	0.859884
PDE4B	blue	-0.185563	0.145381	0.185563	0.145381	-0.225074	0.0761412	-0.208193	0.101551	0.354981	0.00430692	-0.303195	0.0157137	0.217721	0.0865051	0.196607	0.122494	0.14695	0.250442	0.133651	0.29636	0.0109029	0.932413
PDCL	blue	-0.364903	0.00327734	0.364903	0.00327734	-0.66272	3.28447e-09	-0.298992	0.0172946	0.0570207	0.657125	0.339238	0.00653096	0.574404	8.54452e-07	0.547397	3.44003e-06	0.330702	0.00811534	0.533867	6.61078e-06	0.0977173	0.446119
SCO2	blue	-0.223304	0.0785403	0.223304	0.0785403	-0.188124	0.139809	0.13719	0.283635	0.0703762	0.583631	-0.0484792	0.705945	-0.0770843	0.548186	0.179738	0.158667	0.169077	0.185273	0.168009	0.188105	-0.105779	0.409313
PDCL2	blue	0.586338	4.43406e-07	-0.586338	4.43406e-07	0.795583	6.7132e-15	0.475263	8.2831e-05	-0.322264	0.0100012	-0.296691	0.0182165	-0.6809	8.23312e-10	-0.399752	0.00117089	-0.618688	6.51716e-08	-0.676793	1.13508e-09	0.152481	0.232854
REG3G	blue	-0.0694359	0.588681	0.0694359	0.588681	-0.200886	0.114407	0.303402	0.0156389	0.010477	0.935048	0.278561	0.0270571	-0.0789443	0.538545	0.190474	0.134838	-0.182567	0.152108	0.0538347	0.675182	-0.0214298	0.867601
CCDC38	blue	0.447996	0.000231585	-0.447996	0.000231585	0.910159	5.01811e-25	0.394019	0.00139769	-0.347645	0.00524252	-0.305553	0.014882	-0.596058	2.54786e-07	-0.607435	1.30098e-07	-0.692466	3.23973e-10	-0.818306	2.63621e-16	0.140418	0.272352
PRM3	blue	0.508245	2.11433e-05	-0.508245	2.11433e-05	0.51312	1.70697e-05	0.144993	0.256876	-0.341246	0.00620019	0.0295746	0.818021	-0.457415	0.00016394	-0.18333	0.150373	-0.478019	7.42899e-05	-0.343562	0.0058372	0.105816	0.409151
GJA5	blue	0.348445	0.00513239	-0.348445	0.00513239	0.325199	0.00930612	-0.0875859	0.49487	-0.499936	3.02245e-05	0.048801	0.704082	-0.278237	0.0272435	0.259666	0.0398634	-0.0490261	0.702781	0.0628743	0.624459	-0.0159156	0.90147
CPS1	blue	0.518657	1.33324e-05	-0.518657	1.33324e-05	0.510477	1.91776e-05	0.0585843	0.648333	-0.256083	0.042784	0.0182791	0.886928	-0.318133	0.0110559	-0.324962	0.0093605	-0.414332	0.000735733	-0.371803	0.00269661	0.00443728	0.972467
FSCB	blue	0.658802	4.3711e-09	-0.658802	4.3711e-09	0.917806	3.72972e-26	0.274148	0.0296862	-0.396906	0.00127897	-0.218436	0.0854503	-0.742461	3.29288e-12	-0.451634	0.000202897	-0.573033	9.19859e-07	-0.594664	2.76171e-07	0.0641899	0.617212
ARMC5	blue	-0.314406	0.0120888	0.314406	0.0120888	-0.440009	0.000308003	0.0226436	0.860175	0.401714	0.00110124	-0.21049	0.0977486	-0.0237741	0.85327	0.356389	0.00414529	0.443211	0.000274963	0.3981	0.00123256	-0.257188	0.0418651
DACT2	blue	-0.297884	0.0177335	0.297884	0.0177335	-0.467712	0.000111078	0.0689058	0.591538	0.272217	0.030902	-0.0987193	0.441447	0.114814	0.37024	0.530463	7.75767e-06	0.181132	0.155409	0.306836	0.0144457	0.0642926	0.616648
MR1	blue	-0.442085	0.000286195	0.442085	0.000286195	-0.867686	3.55313e-20	-0.5883	3.97055e-07	0.26095	0.0388579	0.430964	0.000421881	0.764037	3.23463e-13	0.595071	2.69767e-07	0.62646	3.97836e-08	0.817387	3.031e-16	0.0142909	0.911485
BCL2L12	blue	-0.0624527	0.626789	0.0624527	0.626789	-0.219024	0.0845918	0.224219	0.0772928	0.172104	0.177411	0.0879882	0.492883	-0.142154	0.266409	0.0900102	0.482958	-0.00722647	0.955174	0.118538	0.354813	0.14368	0.261254
HPS6	blue	-0.492315	4.16098e-05	0.492315	4.16098e-05	-0.677953	1.03714e-09	-0.244959	0.0529953	0.558693	1.95003e-06	-0.171929	0.177859	0.342014	0.00607766	0.349911	0.00493602	0.686137	5.42555e-10	0.568293	1.1838e-06	0.0111246	0.931042
RHBG	blue	0.490047	4.56962e-05	-0.490047	4.56962e-05	0.524237	1.03477e-05	0.184841	0.146981	-0.0586423	0.648008	-0.286722	0.0227102	-0.577679	7.15544e-07	-0.400478	0.00114466	-0.197221	0.121307	-0.324355	0.00950149	-0.0395271	0.758406
NAB1	blue	-0.370247	0.0028189	0.370247	0.0028189	-0.665654	2.64403e-09	-0.228388	0.0718058	0.463689	0.000129515	0.207546	0.10264	0.505453	2.38654e-05	0.236886	0.0615841	0.302901	0.01582	0.444416	0.000263385	-0.171158	0.179843
DHFRL1	blue	0.324759	0.00940755	-0.324759	0.00940755	0.206289	0.104786	-0.15105	0.237321	-0.12537	0.32756	0.135494	0.289688	-0.00300625	0.981344	-0.211009	0.0969054	-0.22221	0.0800535	-0.106138	0.407719	0.0707934	0.581397
MAP2K5	blue	-0.321746	0.0101284	0.321746	0.0101284	-0.353154	0.00452493	-0.115584	0.367017	0.162344	0.203652	0.00495313	0.969267	0.40803	0.00090168	0.188983	0.137975	0.088658	0.489583	0.170874	0.180577	0.00133638	0.991706
CCDC104	blue	0.441008	0.000297322	-0.441008	0.000297322	0.889387	2.09184e-22	0.334959	0.00728745	-0.610311	1.09306e-07	-0.0519131	0.686162	-0.543685	4.12683e-06	-0.441266	0.000294623	-0.691062	3.63638e-10	-0.71979	2.98082e-11	-0.0575504	0.654141
MAP6D1	blue	0.506364	2.29431e-05	-0.506364	2.29431e-05	0.691555	3.49212e-10	0.246599	0.0513754	-0.268235	0.0335423	-0.175406	0.169116	-0.607141	1.32419e-07	-0.42781	0.000469833	-0.445494	0.000253416	-0.463858	0.000128684	0.16257	0.203014
TPK1	blue	0.0571828	0.656211	-0.0571828	0.656211	0.538001	5.43087e-06	0.217337	0.0870748	-0.151753	0.23512	-0.321099	0.0102894	-0.263136	0.0371937	-0.460523	0.000145955	-0.278521	0.0270801	-0.540868	4.73153e-06	-0.135943	0.288076
MRPL15	blue	-0.482139	6.30264e-05	0.482139	6.30264e-05	-0.766598	2.41611e-13	-0.498278	3.24226e-05	0.282272	0.0250005	0.264033	0.036529	0.7632	3.55545e-13	0.417899	0.000654564	0.500332	2.97208e-05	0.605329	1.47629e-07	-0.15964	0.211385
WFIKKN1	blue	-0.127738	0.318435	0.127738	0.318435	-0.0863655	0.500924	0.0760113	0.553785	0.114655	0.370907	-0.0615643	0.63171	-0.116084	0.364933	0.00855819	0.946924	0.11385	0.374297	0.0804269	0.53092	-0.0254321	0.843162
ABCB7	blue	-0.521704	1.1616e-05	0.521704	1.1616e-05	-0.874541	7.78444e-21	-0.546291	3.63249e-06	0.381237	0.00205126	0.253009	0.0454288	0.881819	1.40436e-21	0.455851	0.00017374	0.538364	5.33726e-06	0.649356	8.56115e-09	-0.0176699	0.890673
PLEKHH1	blue	-0.087424	0.495671	0.087424	0.495671	-0.424045	0.00053355	-0.316804	0.0114151	0.332408	0.00777426	0.434756	0.000370143	0.36607	0.00317198	0.0172917	0.892999	0.0513468	0.68941	0.341048	0.00623216	0.093998	0.463699
P4HA1	blue	-0.341595	0.00614428	0.341595	0.00614428	-0.445217	0.000255942	0.0432179	0.73663	0.0537271	0.675795	-0.0552989	0.66686	0.430802	0.000424234	0.469457	0.000103856	0.0796282	0.535021	0.123267	0.335805	0.00761929	0.95274
CD83	blue	-0.275694	0.0287418	0.275694	0.0287418	-0.498401	3.2254e-05	-0.407194	0.000926087	0.081387	0.526011	0.281924	0.0251879	0.478391	7.32015e-05	0.422323	0.000565217	0.330508	0.00815491	0.482029	6.33056e-05	-0.114012	0.373613
ZNF586	blue	-0.293409	0.0196034	0.293409	0.0196034	-0.531155	7.51026e-06	-0.318449	0.0109721	0.0598809	0.641079	0.412881	0.000771274	0.491674	4.27289e-05	0.303575	0.0155771	0.188618	0.138752	0.449428	0.000219877	0.0282263	0.826185
C2CD3	blue	0.446433	0.000245009	-0.446433	0.000245009	0.526053	9.51953e-06	0.145056	0.256667	-0.302965	0.0157969	0.0403877	0.753311	-0.473123	9.00767e-05	-0.243116	0.0548645	-0.40066	0.00113819	-0.264587	0.0361224	0.226959	0.0736496
GCHFR	blue	-0.365367	0.00323505	0.365367	0.00323505	-0.652323	6.94912e-09	-0.431117	0.000419667	0.292617	0.0199514	0.144312	0.259141	0.481554	6.45226e-05	0.333219	0.0076164	0.737018	5.70407e-12	0.662925	3.23521e-09	-0.00282039	0.982497
TRIAP1	blue	-0.452531	0.000196343	0.452531	0.000196343	-0.613441	9.02579e-08	-0.530904	7.59921e-06	0.534181	6.51332e-06	0.183179	0.150714	0.6772	1.0997e-09	0.0133359	0.91738	0.357724	0.00399697	0.431848	0.00040926	-0.0621013	0.628734
CLDND2	blue	0.4493	0.000220901	-0.4493	0.000220901	0.515804	1.51508e-05	0.0182985	0.886809	-0.121692	0.342064	-0.149863	0.241069	-0.438489	0.000324923	-0.344949	0.00562885	-0.24471	0.0532449	-0.254328	0.0442783	0.0456703	0.722273
CRYBB3	blue	0.0273679	0.831392	-0.0273679	0.831392	-0.100693	0.432326	0.128409	0.315879	0.102474	0.424187	-0.0445771	0.728661	-0.146942	0.25047	0.131976	0.302508	0.000860156	0.994662	0.0848797	0.508346	-0.0681466	0.595638
NUPL2	blue	0.392339	0.00147126	-0.392339	0.00147126	0.440421	0.000303557	-0.0678042	0.597492	-0.258745	0.0405982	0.154712	0.22601	-0.11232	0.380793	-0.331542	0.00794568	-0.511282	1.85111e-05	-0.330238	0.0082102	0.136919	0.284596
GDPD1	blue	0.495941	3.57735e-05	-0.495941	3.57735e-05	0.761809	4.15701e-13	0.567668	1.22347e-06	-0.204043	0.108707	-0.462482	0.00013557	-0.680908	8.22767e-10	-0.53834	5.34353e-06	-0.525878	9.59625e-06	-0.752162	1.19451e-12	0.0841035	0.512245
ELAC1	blue	-0.24702	0.050967	0.24702	0.050967	-0.475167	8.31429e-05	-0.287399	0.0223779	0.265475	0.03548	0.341609	0.00614212	0.502372	2.72446e-05	-0.0249138	0.846319	0.271887	0.0311145	0.346092	0.00546212	0.0555888	0.665217
JRK	blue	-0.195909	0.123855	0.195909	0.123855	-0.419294	0.000625106	-0.0404918	0.752696	0.175363	0.169221	0.0335275	0.7942	0.178344	0.161977	0.226191	0.0746578	0.396685	0.00128773	0.358485	0.00391459	-0.00643925	0.960053
EFCAB2	blue	0.393867	0.00140419	-0.393867	0.00140419	0.733766	7.86952e-12	0.372493	0.00264394	-0.544846	3.89939e-06	-0.0882798	0.491445	-0.413983	0.000744154	-0.365909	0.00318629	-0.626543	3.95704e-08	-0.679322	9.31989e-10	0.214442	0.09147
OTUD7A	blue	-0.00880047	0.945424	0.00880047	0.945424	-0.213525	0.0928981	0.0466525	0.716548	0.333048	0.00764951	-0.201053	0.114098	0.0285221	0.824393	0.0522354	0.684316	0.0729123	0.570109	0.0416886	0.745629	-0.0709388	0.580619
NOL11	blue	-0.302077	0.0161215	0.302077	0.0161215	-0.404802	0.000999187	0.226606	0.0741118	0.19267	0.130315	-0.0317146	0.805103	0.416579	0.000683603	0.0950745	0.458572	-0.072964	0.569835	-0.0865767	0.499873	0.0551065	0.667951
DCUN1D2	blue	-0.306144	0.0146796	0.306144	0.0146796	-0.653174	6.5427e-09	-0.338846	0.00659715	0.550308	2.97773e-06	0.196752	0.122214	0.606987	1.33655e-07	-0.0132852	0.917692	0.38133	0.00204565	0.418822	0.000634929	-0.0148655	0.907942
CRYZL1	blue	0.373055	0.00260169	-0.373055	0.00260169	0.595717	2.59868e-07	0.0318457	0.804314	-0.353589	0.00447211	-0.124483	0.331022	-0.221618	0.080882	-0.381664	0.00202564	-0.421987	0.000571593	-0.471563	9.57216e-05	0.0722803	0.573465
IQUB	blue	0.303323	0.0156675	-0.303323	0.0156675	0.814378	4.76026e-16	0.519748	1.26921e-05	-0.270278	0.0321648	-0.31995	0.0105807	-0.520127	1.24768e-05	-0.655073	5.7156e-09	-0.706919	9.4864e-11	-0.876349	5.13858e-21	0.0330473	0.797084
DCLK2	blue	-0.059789	0.641592	0.059789	0.641592	-0.450143	0.000214239	0.1273	0.320112	0.196139	0.123404	-0.00276363	0.98285	0.182346	0.152612	0.221265	0.0813797	0.464568	0.00012526	0.327604	0.00876807	0.000451945	0.997195
PHF14	blue	-0.409475	0.00086091	0.409475	0.00086091	-0.492447	4.13838e-05	0.143222	0.262794	0.402745	0.00106618	-0.0867957	0.498785	0.557968	2.02362e-06	-0.141702	0.267948	0.169134	0.185122	-0.0225316	0.860859	-0.0227975	0.859234
MXRA7	blue	-0.487049	5.16686e-05	0.487049	5.16686e-05	-0.799113	4.17258e-15	-0.466805	0.000115011	0.513694	1.66415e-05	-0.051703	0.687367	0.583455	5.20791e-07	0.506522	2.27871e-05	0.77517	8.85149e-14	0.70804	8.59761e-11	0.0520088	0.685614
HMX1	blue	-0.361604	0.00359238	0.361604	0.00359238	-0.391992	0.00148688	-0.198529	0.118809	0.279753	0.0263814	-0.0704963	0.582987	0.146042	0.253416	0.227402	0.0730744	0.452196	0.000198769	0.392396	0.00146871	-0.203073	0.110433
LARS2	blue	-0.275668	0.0287574	0.275668	0.0287574	-0.63026	3.10994e-08	-0.469377	0.000104178	0.543894	4.08496e-06	0.151799	0.234976	0.609475	1.15002e-07	0.0906691	0.479747	0.444001	0.00026732	0.496853	3.44289e-05	0.0411739	0.748666
ORMDL1	blue	-0.318792	0.0108815	0.318792	0.0108815	-0.427566	0.000473747	0.00575017	0.964325	0.511432	1.83892e-05	0.00956449	0.940694	0.411853	0.00079739	-0.22701	0.0735844	0.0691916	0.589997	0.0202189	0.87502	0.0148132	0.908265
CLK1	blue	-0.373795	0.00254695	0.373795	0.00254695	-0.67329	1.4866e-09	-0.414556	0.000730377	0.141694	0.267974	0.300665	0.0166498	0.739145	4.60901e-12	0.382857	0.00195553	0.384968	0.00183682	0.48611	5.36833e-05	-0.0404811	0.752759
SULT1A1	blue	0.264445	0.0362262	-0.264445	0.0362262	0.244836	0.0531181	-0.0707086	0.581851	-0.102359	0.42471	0.0260139	0.839621	-0.194813	0.126013	-0.295284	0.0188004	0.0858507	0.503489	-0.00511544	0.968261	0.0943068	0.462225
PXDNL	blue	0.554566	2.40515e-06	-0.554566	2.40515e-06	0.854736	5.03035e-19	0.186061	0.144283	-0.517916	1.37842e-05	0.11533	0.368077	-0.535137	6.22502e-06	-0.503074	2.64377e-05	-0.695655	2.48599e-10	-0.591825	3.25044e-07	0.069619	0.587697
WBSCR17	blue	-0.0458404	0.72128	0.0458404	0.72128	-0.380988	0.00206633	0.0665431	0.604341	0.0315562	0.806057	0.348144	0.00517355	0.10722	0.402928	0.431519	0.000413923	-0.00772199	0.952104	0.316498	0.0114994	0.138023	0.280694
DTNA	blue	-0.308615	0.013859	0.308615	0.013859	-0.745762	2.34386e-12	-0.337353	0.00685524	0.213275	0.0932908	0.394794	0.00136487	0.609877	1.1223e-07	0.503762	2.56691e-05	0.328985	0.00847167	0.604745	1.52865e-07	-0.0439591	0.732281
PEX11A	blue	0.547117	3.48787e-06	-0.547117	3.48787e-06	0.805525	1.71594e-15	0.214573	0.0912672	-0.631087	2.94627e-08	0.148824	0.244386	-0.547853	3.36333e-06	-0.36735	0.00305982	-0.659323	4.20919e-09	-0.522811	1.10448e-05	0.0886451	0.489647
ENOSF1	blue	-0.355565	0.00423921	0.355565	0.00423921	-0.686604	5.22519e-10	-0.329752	0.0083108	0.296804	0.0181704	0.321228	0.0102571	0.569158	1.13085e-06	0.355551	0.00424082	0.385067	0.00183144	0.542941	4.27914e-06	0.0108705	0.932614
C15orf59	blue	-0.351663	0.00471005	0.351663	0.00471005	-0.743493	2.96253e-12	-0.311311	0.013009	0.628377	3.51502e-08	0.0237949	0.853143	0.471233	9.69569e-05	0.159992	0.210369	0.744832	2.58088e-12	0.624723	4.4476e-08	0.00579326	0.964058
TBC1D29	blue	0.245319	0.0526363	-0.245319	0.0526363	0.411359	0.00081022	0.0503791	0.694975	-0.168029	0.188052	-0.161388	0.206363	-0.46599	0.000118652	-0.0307888	0.810686	-0.149694	0.241606	-0.147833	0.247575	-0.0293881	0.819149
BLOC1S2	blue	-0.416796	0.000678747	0.416796	0.000678747	-0.392695	0.00145537	-0.228588	0.0715505	0.336817	0.0069501	0.150043	0.240498	0.496379	3.51217e-05	-0.0190012	0.882492	0.0745566	0.56142	0.142953	0.263701	-0.0392707	0.759926
CSGALNACT2	blue	-0.334786	0.00731957	0.334786	0.00731957	-0.34975	0.00495726	0.0675025	0.599127	-0.0809874	0.528052	0.0174301	0.892148	0.32295	0.0098348	0.439095	0.000318082	0.0250889	0.845252	0.0909543	0.47836	-0.144136	0.259731
ASB16	blue	-0.251613	0.0466732	0.251613	0.0466732	-0.405409	0.000980161	-0.194794	0.12605	0.390052	0.001577	-0.136136	0.287387	0.146116	0.25317	0.17727	0.164561	0.423767	0.000538555	0.372193	0.00266669	-0.2328	0.0663418
RAB27B	blue	0.570052	1.07852e-06	-0.570052	1.07852e-06	0.773545	1.07435e-13	-0.0390441	0.76127	-0.508879	2.05671e-05	0.0738277	0.565264	-0.460766	0.000144627	-0.289344	0.0214459	-0.573174	9.12903e-07	-0.396718	0.00128641	0.122402	0.339234
LGALS3	blue	-0.483397	5.99151e-05	0.483397	5.99151e-05	-0.75801	6.33618e-13	-0.401618	0.00110457	0.516338	1.4794e-05	-0.0984573	0.442666	0.565601	1.3638e-06	0.525383	9.81773e-06	0.649475	8.48989e-09	0.629446	3.2793e-08	0.0742308	0.563137
XYLB	blue	-0.0335482	0.794076	0.0335482	0.794076	-0.478419	7.31193e-05	-0.0659704	0.607463	0.289636	0.0213086	-0.0416089	0.746099	0.281386	0.0254795	0.290938	0.0207067	0.283248	0.0244823	0.325388	0.00926281	0.223168	0.0787269
VTI1A	blue	-0.389968	0.001581	0.389968	0.001581	-0.586383	4.42277e-07	-0.381037	0.00206335	0.461376	0.000141346	0.217379	0.087013	0.638187	1.84024e-08	0.0273109	0.831738	0.247386	0.0506127	0.38212	0.00199858	0.0913538	0.476422
PRMT2	blue	-0.452992	0.000193056	0.452992	0.000193056	-0.8285	5.30987e-17	-0.483801	5.89466e-05	0.150177	0.240073	0.401633	0.00110404	0.694351	2.77151e-10	0.664157	2.95438e-09	0.597983	2.27818e-07	0.786116	2.2988e-14	-0.0556426	0.664912
ARHGAP10	blue	-0.467951	0.00011006	0.467951	0.00011006	-0.785406	2.515e-14	-0.450681	0.000210077	0.567017	1.26615e-06	-0.133357	0.297431	0.606916	1.34225e-07	0.450894	0.000208459	0.736681	5.89836e-12	0.662718	3.28483e-09	-0.0705237	0.582841
EIF5A2	blue	0.570706	1.04164e-06	-0.570706	1.04164e-06	0.753298	1.05753e-12	0.500957	2.89408e-05	-0.564985	1.40846e-06	-0.10068	0.432383	-0.575353	8.11789e-07	-0.307708	0.0141554	-0.668491	2.13906e-09	-0.689122	4.26127e-10	0.145345	0.255711
E2F6	blue	-0.290584	0.020869	0.290584	0.020869	-0.373693	0.00255448	0.376907	0.002328	0.212865	0.0939374	0.046571	0.717023	0.307164	0.0143359	-0.0111013	0.931187	-0.057841	0.652506	-0.0874028	0.495776	-0.00707442	0.956116
PLEKHM3	blue	-0.316531	0.01149	0.316531	0.01149	-0.382358	0.00198459	0.123219	0.335994	0.300091	0.0168685	-0.136278	0.286881	0.239246	0.0589653	0.0741774	0.563418	0.339375	0.00650788	0.156029	0.222033	-0.0714135	0.578083
EXOC8	blue	-0.411374	0.000809846	0.411374	0.000809846	-0.749372	1.60649e-12	-0.41547	0.000708899	0.440991	0.000297504	0.243679	0.0542878	0.714101	5.01123e-11	0.262898	0.0373722	0.484648	5.69617e-05	0.555572	2.28592e-06	-0.128927	0.313914
CNFN	blue	-0.0713091	0.57864	0.0713091	0.57864	-0.248494	0.0495549	0.129693	0.311022	-0.0186353	0.88474	0.162864	0.20219	-0.124949	0.329201	0.385862	0.00178853	0.0491863	0.701854	0.253902	0.0446469	-0.0744871	0.561786
EFNB2	blue	-0.330428	0.00817126	0.330428	0.00817126	-0.470697	9.89926e-05	-0.135381	0.290093	0.463398	0.000130953	-0.120266	0.347793	0.357125	0.00406294	0.26513	0.0357282	0.149348	0.242709	0.248159	0.0498728	0.136463	0.286222
ZFYVE9	blue	-0.503313	2.61686e-05	0.503313	2.61686e-05	-0.510758	1.89425e-05	0.0792287	0.537078	0.36742	0.0030538	-0.205498	0.106154	0.461246	0.000142042	0.105959	0.408515	0.340319	0.0063511	0.118206	0.356172	-0.079248	0.536979
FKBP1A	blue	-0.36596	0.00318174	0.36596	0.00318174	-0.632008	2.77368e-08	-0.335243	0.00723495	0.0753325	0.557342	0.153212	0.230598	0.433764	0.000383091	0.724909	1.84745e-11	0.456871	0.000167293	0.609377	1.15691e-07	-0.132761	0.299618
TMOD3	blue	-0.542053	4.46772e-06	0.542053	4.46772e-06	-0.695652	2.48661e-10	-0.613367	9.06703e-08	0.0209954	0.870261	0.459064	0.000154158	0.745888	2.3133e-12	0.676253	1.18356e-09	0.338794	0.00660608	0.6826	7.19733e-10	-0.0718763	0.575615
MTMR11	blue	-0.42723	0.000479175	0.42723	0.000479175	-0.793862	8.43678e-15	-0.422116	0.000569135	0.539624	5.024e-06	0.0995822	0.437445	0.500784	2.91549e-05	0.478752	7.21591e-05	0.612141	9.7757e-08	0.736798	5.8302e-12	0.0634005	0.621556
RBBP5	blue	0.00432758	0.973147	-0.00432758	0.973147	-0.207452	0.1028	0.13132	0.304938	-0.0207072	0.872027	0.215539	0.0897848	0.171914	0.177898	0.0948402	0.459685	-0.180795	0.156193	-0.00572149	0.964503	-0.104069	0.41697
PPFIBP1	blue	-0.359698	0.00378636	0.359698	0.00378636	-0.687862	4.72049e-10	-0.438832	0.000321032	0.418306	0.000645846	0.0834672	0.515453	0.578861	6.70822e-07	0.460272	0.000147338	0.39844	0.00121967	0.564834	1.41958e-06	0.0509174	0.691877
PHTF1	blue	0.402486	0.0010749	-0.402486	0.0010749	0.86175	1.23771e-19	0.50393	2.54843e-05	-0.522578	1.11626e-05	-0.12998	0.309945	-0.497773	3.31212e-05	-0.573759	8.84676e-07	-0.763103	3.59446e-13	-0.854625	5.13976e-19	0.0512052	0.690224
KLHL21	blue	-0.249172	0.0489165	0.249172	0.0489165	-0.593309	2.98556e-07	-0.189516	0.136847	0.350627	0.00484251	0.0196475	0.878525	0.191405	0.132907	0.552414	2.68025e-06	0.458228	0.000159049	0.577825	7.09876e-07	0.096744	0.450683
MPPED2	blue	-0.334966	0.00728626	0.334966	0.00728626	-0.463516	0.000130365	-0.301108	0.0164824	0.217405	0.086974	0.472832	9.11039e-05	0.496488	3.49614e-05	0.00958007	0.940598	0.134289	0.294039	0.318965	0.010836	0.200349	0.115397
DOK3	blue	-0.120087	0.348515	0.120087	0.348515	-0.281172	0.0255962	0.0757118	0.555354	0.10008	0.435148	-0.0673738	0.599826	-0.0551218	0.667864	0.315123	0.0118838	0.370977	0.00276091	0.30738	0.0142643	0.0341352	0.790554
MLYCD	blue	-0.387349	0.00171071	0.387349	0.00171071	-0.543482	4.16788e-06	-0.213549	0.0928602	0.396587	0.00129165	-0.125104	0.328597	0.391675	0.00150128	0.23301	0.0660907	0.665182	2.73836e-09	0.458437	0.000157811	-0.10025	0.434364
LY6D	blue	0.121924	0.341136	-0.121924	0.341136	0.0800617	0.532793	-0.191629	0.132445	-0.137307	0.283223	-0.0845665	0.509917	-0.0784769	0.54096	0.219589	0.0837723	-0.0525079	0.682756	0.0811326	0.52731	0.0857658	0.503913
ACYP1	blue	0.447275	0.000237689	-0.447275	0.000237689	0.626232	4.0371e-08	0.408038	0.000901456	-0.475949	8.0623e-05	0.111836	0.382863	-0.477006	7.73307e-05	-0.448517	0.000227259	-0.614523	8.4441e-08	-0.561044	1.7281e-06	-0.0149185	0.907615
ALOX5	blue	-0.300017	0.0168971	0.300017	0.0168971	-0.586645	4.35823e-07	-0.322895	0.00984805	0.409958	0.000847658	-0.0950055	0.458899	0.416267	0.000690646	0.319811	0.0106166	0.728183	1.35286e-11	0.575556	8.02966e-07	0.0195182	0.879318
ZBTB24	blue	-0.17018	0.18238	0.17018	0.18238	-0.202294	0.111837	0.313463	0.012363	-0.0989148	0.440539	0.235719	0.0629146	0.177278	0.164541	0.0659884	0.607365	-0.250462	0.0477199	-0.146683	0.251314	-0.191586	0.132533
GRM5	blue	0.296917	0.0181243	-0.296917	0.0181243	0.47279	9.12553e-05	-0.0288667	0.822305	-0.0961195	0.453625	-0.0592655	0.644518	-0.450187	0.000213892	-0.151345	0.236396	-0.444166	0.000265748	-0.226804	0.0738529	-0.189482	0.13692
ZNF770	blue	-0.274805	0.0292815	0.274805	0.0292815	-0.483008	6.08627e-05	-0.167682	0.188979	-0.0674884	0.599204	0.59946	2.08962e-07	0.547207	3.47243e-06	0.216348	0.0885579	-0.0260991	0.839103	0.28038	0.0260323	-0.0577836	0.65283
MAK	blue	0.473614	8.83623e-05	-0.473614	8.83623e-05	0.870739	1.82656e-20	0.643532	1.28092e-08	-0.320348	0.010479	-0.364826	0.00328444	-0.723038	2.20312e-11	-0.532434	7.07298e-06	-0.70383	1.24098e-10	-0.853357	6.56975e-19	-0.0356632	0.781406
APEX2	blue	-0.333165	0.00762684	0.333165	0.00762684	-0.761173	4.46297e-13	-0.367034	0.00308716	0.189874	0.136094	0.49462	3.7806e-05	0.431631	0.000412327	0.582832	5.39119e-07	0.469751	0.000102686	0.772956	1.15203e-13	0.0528668	0.680704
TRIM65	blue	-0.288477	0.0218571	0.288477	0.0218571	-0.465894	0.000119088	-0.449872	0.000216356	0.181886	0.153667	0.119229	0.351996	0.491754	4.25883e-05	0.262016	0.0380386	0.394083	0.00139498	0.430416	0.000429882	-0.0507866	0.692629
ANKRD10	blue	-0.416884	0.000676806	0.416884	0.000676806	-0.781946	3.87747e-14	-0.53501	6.26269e-06	0.221533	0.0810019	0.368967	0.00292315	0.737739	5.30756e-12	0.527749	8.80183e-06	0.465846	0.000119305	0.676552	1.15642e-09	-0.00919568	0.942977
SRXN1	blue	-0.458569	0.000157036	0.458569	0.000157036	-0.732243	9.13576e-12	-0.417157	0.000670742	0.267744	0.0338804	0.159567	0.211599	0.604158	1.58309e-07	0.612558	9.52901e-08	0.523744	1.05839e-05	0.622887	5.0001e-08	-0.0171945	0.893597
KRTAP10-10	blue	-0.356134	0.00417416	0.356134	0.00417416	-0.388111	0.00167203	-0.341047	0.00623241	0.32792	0.00869958	-0.0367193	0.7751	0.227389	0.0730915	0.178376	0.161901	0.382864	0.00195514	0.389511	0.00160296	-0.0562327	0.661573
EIF2B5	blue	-0.293862	0.0194071	0.293862	0.0194071	-0.543249	4.21554e-06	-0.199713	0.116582	0.276444	0.0282927	0.220259	0.0828096	0.276405	0.028316	0.384725	0.00185018	0.216418	0.0884514	0.470277	0.000100617	-0.230528	0.0691121
GTPBP8	blue	0.410505	0.000832847	-0.410505	0.000832847	0.84154	5.82389e-18	0.510729	1.89668e-05	-0.23914	0.0590802	-0.361961	0.00355701	-0.556136	2.22139e-06	-0.694268	2.79053e-10	-0.685469	5.72462e-10	-0.893895	6.29121e-23	0.0739046	0.564858
TP53TG3	blue	0.343154	0.00589983	-0.343154	0.00589983	0.746369	2.20051e-12	0.559209	1.89913e-06	-0.309058	0.0137161	-0.298516	0.0174818	-0.628722	3.43717e-08	-0.451566	0.000203405	-0.527743	8.80406e-06	-0.707195	9.25981e-11	-0.000196406	0.998781
GNB4	blue	-0.46154	0.000140477	0.46154	0.000140477	-0.64808	9.35816e-09	-0.396991	0.00127563	0.103266	0.420592	0.120881	0.345316	0.593823	2.89877e-07	0.561678	1.67252e-06	0.606222	1.39941e-07	0.610254	1.09687e-07	-0.127171	0.320604
C15orf57	blue	-0.351292	0.00475707	0.351292	0.00475707	-0.569316	1.12146e-06	-0.366715	0.00311495	0.10033	0.433995	0.182592	0.152049	0.439036	0.000318741	0.564581	1.43843e-06	0.468303	0.000108581	0.564551	1.4407e-06	-0.0698852	0.586266
C1D	blue	-0.359747	0.00378128	0.359747	0.00378128	-0.32763	0.00876251	-0.0791871	0.537293	0.21811	0.0859293	0.0318912	0.804039	0.428173	0.000464073	0.0299335	0.815851	-0.0302618	0.813868	0.0509079	0.691932	0.0045272	0.971909
MTHFD2L	blue	-0.00464834	0.971158	0.00464834	0.971158	0.381381	0.00204257	0.0435524	0.734666	-0.109484	0.393009	-0.0102567	0.936411	-0.162625	0.20286	-0.304346	0.0153029	-0.322445	0.00995705	-0.338986	0.00657343	-0.234246	0.0646253
SYN1	blue	-0.325761	0.00917782	0.325761	0.00917782	-0.524904	1.00361e-05	-0.0704079	0.583461	0.462708	0.000134418	-0.312798	0.0125595	0.191173	0.133386	0.337803	0.00677652	0.587736	4.099e-07	0.369664	0.00286601	-0.140161	0.273237
C4orf17	blue	0.550491	2.95076e-06	-0.550491	2.95076e-06	0.93844	7.5005e-30	0.34841	0.00513726	-0.353741	0.00445391	-0.29612	0.0184515	-0.717343	3.73297e-11	-0.541555	4.57691e-06	-0.585789	4.57249e-07	-0.706212	1.00907e-10	0.0813231	0.526337
GRB14	blue	-0.404873	0.00099693	0.404873	0.00099693	-0.575269	8.15514e-07	-0.253166	0.0452906	0.685116	5.8893e-10	-0.0382354	0.766073	0.56571	1.35607e-06	-0.206549	0.10434	0.478083	7.41017e-05	0.277072	0.0279216	-0.120371	0.34737
MED9	blue	0.152089	0.234072	-0.152089	0.234072	-0.119034	0.352789	0.115474	0.367476	0.0757761	0.555016	-0.00765029	0.952548	-0.156824	0.219658	0.150448	0.239219	-0.0322164	0.802082	0.088286	0.491414	-0.103965	0.41744
DNAH8	blue	0.202461	0.111534	-0.202461	0.111534	0.765228	2.82531e-13	0.326667	0.00897433	-0.158584	0.214462	-0.415603	0.000705815	-0.446069	0.000248239	-0.618351	6.65622e-08	-0.538031	5.42316e-06	-0.781625	4.03475e-14	-0.0956002	0.45608
PSAT1	blue	-0.258418	0.0408613	0.258418	0.0408613	-0.484122	5.81885e-05	-0.482181	6.29208e-05	0.456103	0.000172129	0.325255	0.00929332	0.508582	2.08348e-05	-0.0776288	0.545356	0.312447	0.0126644	0.417809	0.000656519	0.0192559	0.880929
RFT1	blue	-0.332145	0.00782599	0.332145	0.00782599	-0.52371	1.06003e-05	-0.371952	0.00268514	0.407919	0.000904893	0.0423209	0.741904	0.431955	0.000407757	0.20818	0.101571	0.442794	0.000279074	0.464845	0.000123946	0.0267227	0.835311
DACT1	blue	-0.483562	5.95189e-05	0.483562	5.95189e-05	-0.508068	2.13074e-05	0.0168374	0.895795	0.367396	0.00305584	-0.2224	0.0797887	0.284967	0.0235912	0.326978	0.00890553	0.426069	0.000498374	0.252259	0.0460937	-0.0590043	0.64598
KCNK6	blue	-0.0935864	0.465667	0.0935864	0.465667	-0.345308	0.00557603	0.106987	0.403954	0.0591575	0.645122	-0.12644	0.323419	-0.00360787	0.977612	0.419184	0.000627385	0.408087	0.000900042	0.331587	0.00793676	-0.0261012	0.83909
POLG	blue	-0.393289	0.00142926	0.393289	0.00142926	-0.663637	3.06999e-09	-0.111432	0.384593	0.287097	0.0225255	0.0067549	0.958097	0.267252	0.0342217	0.552279	2.69853e-06	0.606014	1.41696e-07	0.583929	5.07254e-07	0.145767	0.25432
VCAN	blue	-0.285474	0.0233337	0.285474	0.0233337	-0.462298	0.000136514	-0.236112	0.062464	0.358102	0.00395592	-0.0959005	0.454659	0.359617	0.00379485	0.345584	0.00553562	0.32647	0.00901837	0.358287	0.00393586	0.0306634	0.811442
FER1L5	blue	0.624074	4.63588e-08	-0.624074	4.63588e-08	0.895931	3.59239e-23	0.419611	0.000618577	-0.442135	0.000285684	-0.153646	0.229262	-0.774449	9.64771e-14	-0.449742	0.000217386	-0.666721	2.44217e-09	-0.641884	1.43336e-08	0.08428	0.511357
ABCA9	blue	-0.537106	5.66828e-06	0.537106	5.66828e-06	-0.78064	4.55613e-14	-0.585472	4.65431e-07	0.422713	0.000557894	-0.0110035	0.931791	0.743415	2.98613e-12	0.477847	7.47989e-05	0.747086	2.04205e-12	0.674646	1.33974e-09	-0.0612561	0.633421
RSPH1	blue	0.464411	0.000126009	-0.464411	0.000126009	0.811812	6.95125e-16	0.541246	4.64588e-06	-0.554788	2.37842e-06	0.0745771	0.561312	-0.640629	1.56079e-08	-0.473474	8.88492e-05	-0.747714	1.91229e-12	-0.70148	1.5189e-10	0.151926	0.234581
SLC35B4	blue	-0.425333	0.000510917	0.425333	0.000510917	-0.648977	8.7909e-09	-0.228069	0.0722142	0.583556	5.1789e-07	-0.055861	0.663675	0.52129	1.18365e-05	0.0683379	0.594604	0.527931	8.72776e-06	0.396169	0.00130838	-0.0199913	0.876416
TLN2	blue	-0.199172	0.117595	0.199172	0.117595	-0.282251	0.0250117	0.200565	0.114998	0.303565	0.0155805	-0.23512	0.0636058	0.0518469	0.686542	-0.033623	0.793627	0.374955	0.00246331	0.148542	0.245292	0.0471977	0.713378
RCCD1	blue	0.369837	0.00285193	-0.369837	0.00285193	0.466738	0.000115304	0.33138	0.00797809	-0.171806	0.178176	-0.264373	0.0362788	-0.486057	5.37984e-05	-0.2915	0.0204513	-0.0568817	0.657909	-0.337713	0.00679233	-0.00774168	0.951982
PARP8	blue	0.199255	0.117439	-0.199255	0.117439	0.374757	0.00247741	0.0477211	0.710338	-0.323716	0.00965183	0.191366	0.132987	-0.0430794	0.737444	-0.216952	0.0876501	-0.573414	9.01219e-07	-0.398037	0.00123497	-0.154843	0.22561
ZBTB2	blue	-0.393915	0.00140215	0.393915	0.00140215	-0.531433	7.41322e-06	-0.204765	0.107434	0.260029	0.0395773	0.0248182	0.846902	0.421493	0.000581092	0.33323	0.00761443	0.393708	0.00141106	0.387099	0.00172356	-0.145572	0.254962
C1QTNF3	blue	0.513454	1.68189e-05	-0.513454	1.68189e-05	0.737981	5.18079e-12	0.189638	0.13659	-0.556417	2.18997e-06	0.0904736	0.480698	-0.437214	0.000339769	-0.336205	0.00705965	-0.656412	5.1933e-09	-0.565357	1.3813e-06	0.0158192	0.902064
PPM1A	blue	0.206956	0.103644	-0.206956	0.103644	0.402813	0.00106391	-0.142692	0.264584	0.0467024	0.716258	-0.212483	0.0945428	-0.131511	0.304231	-0.500619	2.936e-05	-0.206942	0.103668	-0.291129	0.0206193	0.082291	0.52141
YOD1	blue	0.425538	0.000507399	-0.425538	0.000507399	0.388516	0.00165178	0.103986	0.417344	-0.273238	0.0302545	0.0109846	0.931909	-0.167673	0.189004	-0.194979	0.125683	-0.540866	4.73186e-06	-0.385186	0.00182494	0.117673	0.358359
NHLRC3	blue	-0.350269	0.00488911	0.350269	0.00488911	-0.611486	1.01749e-07	-0.42692	0.000484238	0.248722	0.0493393	0.424137	0.000531894	0.704336	1.18787e-10	0.0980795	0.444427	0.306207	0.0146581	0.455196	0.000178	-0.157935	0.216367
C19orf33	blue	-0.215093	0.0904678	0.215093	0.0904678	-0.402116	0.00108744	-0.356144	0.00417298	0.172406	0.17664	0.197174	0.121399	0.355747	0.00421835	0.0646365	0.614761	0.384036	0.00188843	0.373929	0.00253721	0.021164	0.869228
C14orf178	blue	0.441034	0.000297056	-0.441034	0.000297056	0.665235	2.72776e-09	0.255693	0.0431127	-0.275148	0.0290723	-0.171705	0.178433	-0.642926	1.33508e-08	-0.338425	0.00666915	-0.46743	0.000112286	-0.435753	0.000357531	0.176431	0.166599
NRG4	blue	0.497296	3.37936e-05	-0.497296	3.37936e-05	0.924351	3.27075e-27	0.436178	0.000352279	-0.443549	0.000271667	-0.196507	0.122688	-0.665501	2.67444e-09	-0.574718	8.40143e-07	-0.688698	4.41064e-10	-0.804713	1.92389e-15	0.0348073	0.786526
FKBP15	blue	-0.456869	0.000167301	0.456869	0.000167301	-0.827503	6.23852e-17	-0.551163	2.85349e-06	0.137765	0.281604	0.412692	0.000776034	0.709734	7.40402e-11	0.74128	3.7138e-12	0.548483	3.26015e-06	0.803937	2.14479e-15	0.0275548	0.830258
LIAS	blue	0.409638	0.000856396	-0.409638	0.000856396	0.756495	7.47981e-13	0.321699	0.0101402	-0.174564	0.171204	-0.265455	0.0354943	-0.427793	0.000470106	-0.752239	1.18473e-12	-0.61848	6.60268e-08	-0.775832	8.17544e-14	0.123301	0.335672
SOX5	blue	0.460301	0.00014718	-0.460301	0.00014718	0.472758	9.13696e-05	-0.104892	0.413276	-0.552783	2.63116e-06	0.104672	0.41426	-0.219217	0.0843102	0.0241375	0.851052	-0.293527	0.0195524	-0.155715	0.222977	0.12567	0.326398
FAM120C	blue	0.0124525	0.922835	-0.0124525	0.922835	-0.376202	0.00237604	-0.135145	0.290944	0.126831	0.321911	0.315457	0.0117895	0.199274	0.117403	0.119422	0.351211	0.17146	0.179063	0.336489	0.00700853	-0.0968765	0.45006
MRPS23	blue	-0.0508658	0.692174	0.0508658	0.692174	-0.324392	0.00949279	-0.0308862	0.810098	0.135141	0.290957	0.374777	0.00247596	0.164013	0.19898	0.0924977	0.470895	0.0238372	0.852885	0.245233	0.0527215	-0.037748	0.768972
TIMM17B	blue	-0.383911	0.00189544	0.383911	0.00189544	-0.700497	1.65198e-10	-0.321667	0.0101481	0.378903	0.00219652	0.156436	0.220815	0.449541	0.000218973	0.422443	0.000562949	0.507078	2.22441e-05	0.598389	2.22481e-07	-0.0223022	0.862262
ATP11C	blue	-0.436366	0.00034998	0.436366	0.00034998	-0.546502	3.59496e-06	0.149838	0.241151	0.109915	0.391138	0.138913	0.277575	0.616307	7.56076e-08	0.137213	0.283556	0.132876	0.299193	0.0716314	0.57692	-0.0478523	0.709577
CECR6	blue	0.423482	0.00054371	-0.423482	0.00054371	0.480583	6.70812e-05	0.337742	0.00678729	-0.304071	0.0154	-0.0955503	0.456316	-0.526638	9.26577e-06	-0.186675	0.142941	-0.259071	0.0403366	-0.290328	0.0209869	0.0756125	0.555873
KCTD21	blue	-0.351807	0.00469189	0.351807	0.00469189	-0.642664	1.35914e-08	-0.393038	0.00144022	0.377638	0.00227908	-0.0113113	0.929888	0.399265	0.00118878	0.501497	2.82819e-05	0.604018	1.59639e-07	0.637625	1.91092e-08	0.0475733	0.711196
ABCA1	blue	0.0657783	0.608512	-0.0657783	0.608512	-0.401908	0.00109457	-0.194882	0.125875	0.37965	0.00214904	0.118244	0.356017	0.268261	0.0335239	0.110804	0.387296	0.119917	0.349202	0.292923	0.0198165	0.0528787	0.680636
NEK11	blue	0.0667933	0.602979	-0.0667933	0.602979	0.527264	9.00168e-06	0.128841	0.31424	-0.191657	0.132387	-0.154119	0.227815	-0.220719	0.0821528	-0.430877	0.000423138	-0.373127	0.00259635	-0.471312	9.66595e-05	-0.0256763	0.841675
KCNK4	blue	0.082965	0.517992	-0.082965	0.517992	0.283508	0.0243457	-0.160481	0.20896	-0.166938	0.190976	0.0246295	0.848052	-0.267321	0.0341739	-0.109021	0.395027	-0.0221566	0.863153	-0.025754	0.841202	-0.10158	0.428262
DZIP1	blue	0.580617	6.09248e-07	-0.580617	6.09248e-07	0.81978	2.10412e-16	0.280901	0.0257445	-0.483927	5.86476e-05	-0.171122	0.179934	-0.472671	9.16801e-05	-0.4968	3.45051e-05	-0.504772	2.45776e-05	-0.673965	1.41169e-09	0.148737	0.244663
GJA8	blue	0.530453	7.76114e-06	-0.530453	7.76114e-06	0.813512	5.41246e-16	0.204783	0.107402	-0.361642	0.00358859	-0.158089	0.215914	-0.629923	3.17888e-08	-0.408851	0.000878313	-0.594232	2.83126e-07	-0.578467	6.85452e-07	-0.0319101	0.803926
ERO1LB	blue	0.441347	0.000293784	-0.441347	0.000293784	0.7211	2.64014e-11	0.238843	0.0594055	-0.482441	6.22671e-05	0.166435	0.192336	-0.371322	0.0027339	-0.481012	6.59398e-05	-0.798599	4.47442e-15	-0.663785	3.03666e-09	0.0749585	0.559306
HILS1	blue	0.587716	4.10349e-07	-0.587716	4.10349e-07	0.599304	2.10892e-07	0.192925	0.129797	-0.450971	0.000207869	0.0733012	0.568048	-0.472688	9.16193e-05	-0.239195	0.0590206	-0.507311	2.202e-05	-0.375838	0.00240126	0.235127	0.0635978
ZDHHC20	blue	0.0547447	0.670005	-0.0547447	0.670005	0.345227	0.00558782	0.118679	0.354237	-0.214699	0.0910729	0.113229	0.376925	-0.132008	0.302391	-0.339232	0.00653193	-0.309908	0.0134455	-0.291267	0.0205567	-0.109149	0.394468
N4BP1	blue	-0.316038	0.0116268	0.316038	0.0116268	-0.519577	1.27908e-05	-0.151443	0.236088	0.0211107	0.869555	0.302805	0.015855	0.464348	0.000126314	0.496766	3.45555e-05	0.119144	0.35234	0.375493	0.00242531	0.0832792	0.516403
ALS2CR12	blue	0.518028	1.37148e-05	-0.518028	1.37148e-05	0.946796	9.90737e-32	0.287998	0.022087	-0.453526	0.000189306	-0.196428	0.122843	-0.646556	1.04024e-08	-0.529979	7.9348e-06	-0.665373	2.69998e-09	-0.720102	2.89596e-11	0.0215217	0.867038
HOPX	blue	-0.347845	0.00521481	0.347845	0.00521481	-0.566467	1.30327e-06	-0.307983	0.0140651	0.28487	0.0236406	0.523833	1.05412e-05	0.435446	0.000361378	0.23517	0.0635483	0.0960055	0.454163	0.468189	0.000109057	-0.131013	0.30608
ZNF266	blue	-0.192076	0.131527	0.192076	0.131527	-0.316219	0.0115763	0.0827291	0.519187	0.332029	0.00784878	0.0459682	0.720535	0.269337	0.0327933	-0.171127	0.179923	0.0678105	0.597458	0.0248873	0.84648	0.0586318	0.648067
C11orf65	blue	0.393833	0.00140568	-0.393833	0.00140568	0.846052	2.58674e-18	0.66374	3.04666e-09	-0.360624	0.00369102	-0.247389	0.0506098	-0.615998	7.70719e-08	-0.628041	3.59243e-08	-0.798181	4.735e-15	-0.92955	4.02731e-28	0.0636625	0.620113
EEF1B2	blue	0.0202645	0.874741	-0.0202645	0.874741	-0.252541	0.0458426	0.0822317	0.521711	0.210562	0.097631	-0.147434	0.24887	0.0740403	0.564142	0.146398	0.252245	0.162793	0.202389	0.131658	0.303684	-0.277546	0.027644
ZKSCAN4	blue	0.358866	0.00387395	-0.358866	0.00387395	0.810531	8.37878e-16	0.196699	0.122316	-0.331761	0.00790201	-0.210011	0.0985318	-0.448616	0.000226446	-0.564941	1.41172e-06	-0.595029	2.70407e-07	-0.663611	3.07588e-09	0.0604935	0.637663
SYN3	blue	0.577598	7.18721e-07	-0.577598	7.18721e-07	0.742479	3.28683e-12	0.605725	1.44172e-07	-0.257094	0.0419426	-0.359323	0.00382562	-0.786242	2.26256e-14	-0.440926	0.000298188	-0.550201	2.99366e-06	-0.68084	8.27174e-10	0.000399897	0.997518
SPRED1	blue	-0.520838	1.20813e-05	0.520838	1.20813e-05	-0.792617	9.9398e-15	-0.420288	0.000604841	0.392345	0.001471	0.104834	0.413537	0.773512	1.07853e-13	0.469805	0.000102472	0.458646	0.000156586	0.531136	7.51715e-06	0.0380693	0.767061
MRPS17	blue	0.245003	0.0529511	-0.245003	0.0529511	0.191598	0.132509	-0.073552	0.566721	-0.112313	0.380821	0.158637	0.214306	-0.0211497	0.869316	-0.185626	0.145241	-0.360616	0.00369176	-0.121097	0.344445	0.0730934	0.569149
HSDL1	blue	-0.242731	0.0552618	0.242731	0.0552618	-0.337521	0.00682584	0.201748	0.112827	0.324453	0.00947857	-0.230108	0.0696337	0.3078	0.0141251	-0.170422	0.181749	0.287957	0.0221068	-0.0405221	0.752516	-0.103487	0.419596
NEK10	blue	0.426884	0.000484829	-0.426884	0.000484829	0.884627	7.03789e-22	0.400386	0.00114795	-0.478055	7.41825e-05	-0.0216633	0.866171	-0.575418	8.08968e-07	-0.5946	2.77195e-07	-0.790282	1.34783e-14	-0.791423	1.16211e-14	0.0538693	0.674984
SIRT5	blue	-0.303742	0.0155171	0.303742	0.0155171	-0.370207	0.00282215	0.204199	0.10843	0.288318	0.0219331	-0.0682822	0.594905	0.234284	0.0645806	-0.0125927	0.921969	0.211886	0.0954942	0.0755966	0.555957	0.0375291	0.770274
DNAH10	blue	0.468618	0.000107272	-0.468618	0.000107272	0.816764	3.33009e-16	0.585111	4.74909e-07	-0.253388	0.0450957	-0.435337	0.000362742	-0.705558	1.06826e-10	-0.495662	3.61934e-05	-0.598207	2.24854e-07	-0.798994	4.24039e-15	0.0987968	0.441087
DHX57	blue	0.580575	6.10657e-07	-0.580575	6.10657e-07	0.627649	3.68454e-08	0.154223	0.227497	-0.291103	0.0206311	-0.0411147	0.749015	-0.405618	0.000973677	-0.396181	0.0013079	-0.570789	1.03705e-06	-0.473881	8.74449e-05	0.0756838	0.5555
FBXL16	blue	0.492306	4.16253e-05	-0.492306	4.16253e-05	0.78649	2.19233e-14	0.589529	3.70404e-07	-0.555797	2.25994e-06	-0.0545897	0.670885	-0.721445	2.55665e-11	-0.325516	0.00923347	-0.638537	1.79742e-08	-0.647695	9.61208e-09	0.155439	0.22381
SMC1A	blue	-0.32764	0.00876018	0.32764	0.00876018	-0.61113	1.03986e-07	-0.0746718	0.560814	-0.00267603	0.983393	0.364151	0.00334696	0.466628	0.00011579	0.420984	0.000591021	0.418132	0.000649568	0.488277	4.91406e-05	-0.0606235	0.636939
HTR7	blue	0.385596	0.0018028	-0.385596	0.0018028	0.778443	5.96253e-14	0.251514	0.0467627	-0.30731	0.0142874	-0.306737	0.014479	-0.546575	3.58217e-06	-0.436846	0.000344172	-0.486081	5.37448e-05	-0.613987	8.72751e-08	0.0393019	0.759741
MOAP1	blue	-0.310813	0.0131623	0.310813	0.0131623	-0.644728	1.18004e-08	-0.407225	0.000925172	0.0941665	0.462894	0.460838	0.000144237	0.562716	1.58497e-06	0.480012	6.8627e-05	0.318576	0.0109383	0.583717	5.13261e-07	-0.158768	0.213923
C1orf100	blue	0.577549	7.20638e-07	-0.577549	7.20638e-07	0.879638	2.37347e-21	0.244284	0.0536735	-0.429861	0.000438115	-0.114739	0.370554	-0.70472	1.14895e-10	-0.423044	0.000551761	-0.543996	4.06467e-06	-0.536573	5.81439e-06	0.0664462	0.604869
CCDC96	blue	0.585142	4.74094e-07	-0.585142	4.74094e-07	0.896342	3.20372e-23	0.437071	0.000341466	-0.442832	0.000278695	-0.202101	0.112186	-0.786945	2.06907e-14	-0.462615	0.000134888	-0.527279	8.99541e-06	-0.637534	1.92267e-08	0.0310692	0.808994
ZKSCAN1	blue	-0.109722	0.391977	0.109722	0.391977	-0.393011	0.0014414	-0.270746	0.0318564	0.27555	0.0288288	0.208975	0.100243	0.388914	0.00163208	0.0566878	0.659003	0.204161	0.108497	0.317398	0.0112534	0.269798	0.032484
ZSCAN29	blue	0.234325	0.0645334	-0.234325	0.0645334	0.610291	1.09438e-07	0.231012	0.0685145	-0.311623	0.0129134	-0.0735993	0.566471	-0.42864	0.000456759	-0.392755	0.00145271	-0.368891	0.00292948	-0.437328	0.000338415	-0.1284	0.315912
INTS4	blue	-0.231011	0.0685157	0.231011	0.0685157	-0.409164	0.000869552	0.055501	0.665715	0.132392	0.300975	0.193366	0.128906	0.418015	0.00065207	0.107504	0.401673	-0.0327981	0.798582	0.0671823	0.600865	0.232835	0.0663002
C9orf117	blue	0.645554	1.11476e-08	-0.645554	1.11476e-08	0.9052	2.39922e-24	0.384058	0.00188721	-0.399343	0.0011859	-0.158049	0.216033	-0.80595	1.61591e-15	-0.489334	4.7056e-05	-0.605694	1.4444e-07	-0.623733	4.73794e-08	0.0800794	0.532702
CDK5RAP3	blue	0.350908	0.00480633	-0.350908	0.00480633	0.544171	4.03008e-06	0.028818	0.8226	-0.279482	0.0265337	0.0136337	0.915541	-0.474453	8.55075e-05	-0.2714	0.0314295	-0.236197	0.0623664	-0.216193	0.088792	0.0371628	0.772456
MED6	blue	-0.385205	0.00182392	0.385205	0.00182392	-0.384178	0.00188048	-0.0221141	0.863413	0.316297	0.0115549	-0.0101838	0.936862	0.463206	0.000131906	-0.0412883	0.74799	-0.0520387	0.685442	-0.0165647	0.897473	-0.152289	0.233451
ACAT1	blue	0.140411	0.272376	-0.140411	0.272376	0.548715	3.22296e-06	-0.0598829	0.641068	-0.0816587	0.524626	-0.374746	0.00247817	-0.0808191	0.528912	-0.595217	2.67497e-07	-0.170963	0.180346	-0.499899	3.02724e-05	0.0316214	0.805665
WDR75	blue	-0.507254	2.20745e-05	0.507254	2.20745e-05	-0.476892	7.76791e-05	0.14061	0.271689	0.309508	0.0135723	-0.111417	0.384658	0.536811	5.74857e-06	-0.00489072	0.969654	0.177852	0.163156	-0.00860378	0.946642	0.065146	0.611969
ECE2	blue	0.562144	1.63269e-06	-0.562144	1.63269e-06	0.811328	7.46034e-16	0.347267	0.00529524	-0.347961	0.00519885	-0.23108	0.068431	-0.761904	4.11287e-13	-0.316946	0.0113764	-0.600888	1.92154e-07	-0.584143	5.01252e-07	0.00795837	0.95064
RDH14	blue	-0.202838	0.110855	0.202838	0.110855	-0.23463	0.0641758	0.0522991	0.683951	0.0488313	0.703907	-0.096348	0.452547	0.233892	0.0650429	0.196871	0.121983	0.136757	0.285172	0.0324812	0.800488	-0.0134284	0.916808
SPRR2G	blue	0.43167	0.000411778	-0.43167	0.000411778	0.594597	2.7724e-07	0.182693	0.151819	-0.384987	0.00183579	-0.0104116	0.935452	-0.53359	6.69794e-06	-0.101687	0.427773	-0.510238	1.93799e-05	-0.341516	0.00615689	0.0718713	0.575642
RABEP1	blue	-0.403792	0.00103159	0.403792	0.00103159	-0.670102	1.89456e-09	-0.338081	0.00672828	0.184163	0.148496	0.253332	0.0451444	0.700439	1.66021e-10	0.404732	0.00100141	0.331578	0.00793858	0.439886	0.000309338	-0.00854338	0.947016
CYP20A1	blue	-0.502848	2.6695e-05	0.502848	2.6695e-05	-0.661535	3.5826e-09	-0.156832	0.219636	0.519136	1.30477e-05	-0.126199	0.324348	0.542603	4.34993e-06	0.141756	0.267763	0.518352	1.35168e-05	0.3746	0.00248865	-0.0158173	0.902076
MRPL33	blue	-0.43263	0.000398387	0.43263	0.000398387	-0.513394	1.68637e-05	-0.207274	0.103103	0.10155	0.428398	0.199978	0.116087	0.408079	0.000900282	0.433158	0.000391196	0.258261	0.0409889	0.393144	0.00143559	0.00798778	0.950457
WDR52	blue	0.300255	0.016806	-0.300255	0.016806	0.679378	9.27866e-10	0.172528	0.176331	-0.360476	0.00370612	-0.0935064	0.46605	-0.265133	0.0357263	-0.496936	3.43085e-05	-0.619946	6.02207e-08	-0.659161	4.25888e-09	0.037032	0.773235
FZD9	blue	0.267037	0.0343717	-0.267037	0.0343717	0.471766	9.4968e-05	0.180633	0.156569	-0.283478	0.0243616	-0.156427	0.220843	-0.426474	0.0004916	-0.0763903	0.551805	-0.400596	0.00114046	-0.322415	0.00996429	-0.0830413	0.517606
NFKBIL1	blue	-0.204219	0.108395	0.204219	0.108395	-0.520957	1.20163e-05	-0.141014	0.270302	0.184274	0.148245	0.227776	0.0725905	0.183335	0.150361	0.500777	2.91636e-05	0.304822	0.0151357	0.489876	4.60195e-05	-0.0902386	0.481844
MED8	blue	0.0148397	0.908101	-0.0148397	0.908101	-0.265231	0.0356552	0.0618664	0.630035	-0.0260375	0.839477	0.221801	0.0806246	0.0596501	0.642368	0.394303	0.00138561	-0.0994849	0.437896	0.188276	0.139484	0.183722	0.149488
RPS7	blue	0.224937	0.0763248	-0.224937	0.0763248	0.400153	0.00115636	0.15119	0.236881	-0.346722	0.00537206	0.134531	0.29316	-0.127998	0.317443	-0.277644	0.0275865	-0.501782	2.79406e-05	-0.384303	0.00187353	-0.222731	0.0793306
WFDC3	blue	0.436828	0.000344385	-0.436828	0.000344385	0.826086	7.83244e-17	0.481868	6.37162e-05	-0.33885	0.00659662	-0.289225	0.0215019	-0.708506	8.25175e-11	-0.431023	0.00042103	-0.629382	3.29297e-08	-0.721292	2.59344e-11	0.118273	0.355898
GULP1	blue	0.24971	0.0484144	-0.24971	0.0484144	0.467124	0.000113612	-0.140527	0.271974	-0.434485	0.000373635	0.185777	0.144908	0.0402664	0.754029	-0.354569	0.00435531	-0.418739	0.000636687	-0.392932	0.00144489	0.0355273	0.782218
ALDH7A1	blue	-0.318795	0.0108807	0.318795	0.0108807	-0.639271	1.71084e-08	-0.537683	5.51423e-06	0.676828	1.132e-09	-0.0296594	0.817508	0.55613	2.22207e-06	0.0261664	0.838694	0.66389	3.01318e-09	0.563975	1.48462e-06	0.0633865	0.621633
BRF1	blue	0.0141157	0.912567	-0.0141157	0.912567	-0.227933	0.0723894	0.242122	0.0558945	-0.028509	0.824472	0.179339	0.159611	-0.130366	0.308495	0.182405	0.152478	0.145731	0.254437	0.190438	0.134913	-0.0225894	0.860506
TMEM159	blue	-0.421036	0.000589998	0.421036	0.000589998	-0.781868	3.91508e-14	-0.496904	3.43553e-05	0.372454	0.00264689	0.133333	0.297521	0.64918	8.66723e-09	0.493996	3.88016e-05	0.716664	3.97164e-11	0.735878	6.38851e-12	-0.106441	0.406372
FAM126A	blue	0.368559	0.00295715	-0.368559	0.00295715	0.775408	8.60267e-14	0.422269	0.00056623	-0.271117	0.0316136	-0.44187	0.000288385	-0.5259	9.58646e-06	-0.484386	5.75692e-05	-0.585749	4.58287e-07	-0.777403	6.76448e-14	-0.0469838	0.714621
SETMAR	blue	-0.387931	0.0016811	0.387931	0.0016811	-0.685252	5.82522e-10	-0.310958	0.0131176	0.396934	0.00127786	0.083264	0.51648	0.620038	5.9873e-08	0.322885	0.00985047	0.392707	0.00145486	0.478129	7.39658e-05	0.0600074	0.640373
ACOT9	blue	-0.432558	0.000399376	0.432558	0.000399376	-0.840954	6.45863e-18	-0.432407	0.000401465	0.243023	0.0549603	0.252231	0.0461187	0.611479	1.01793e-07	0.756863	7.18525e-13	0.598011	2.27441e-07	0.787418	1.94803e-14	0.0519611	0.685887
SUV420H2	blue	0.100601	0.432746	-0.100601	0.432746	-0.196005	0.123668	0.0496207	0.699346	0.13915	0.276749	0.0150028	0.907096	-0.0598823	0.641071	0.0426213	0.740136	0.279523	0.0265107	0.223334	0.0784999	0.000854118	0.994699
ITSN1	blue	-0.379778	0.00214104	0.379778	0.00214104	-0.710442	6.95297e-11	-0.477913	7.46031e-05	0.319308	0.0107467	0.112622	0.379503	0.708236	8.45094e-11	0.406169	0.000956797	0.57458	8.46394e-07	0.590084	3.58927e-07	-0.0521879	0.684588
TRIM69	blue	0.535313	6.17324e-06	-0.535313	6.17324e-06	0.931436	1.80922e-28	0.286465	0.0228372	-0.382515	0.00197539	-0.232318	0.0669214	-0.713022	5.52204e-11	-0.521542	1.17019e-05	-0.641638	1.45758e-08	-0.684556	6.15918e-10	0.0665247	0.604442
PDP2	blue	-0.259526	0.0399746	0.259526	0.0399746	-0.493387	3.97985e-05	-0.31093	0.0131262	0.629329	3.30422e-08	0.0289934	0.821538	0.426763	0.000486813	-0.212119	0.0951219	0.385709	0.00179673	0.320471	0.0104479	0.0395069	0.758526
DEPDC7	blue	0.50154	2.823e-05	-0.50154	2.823e-05	0.930566	2.62406e-28	0.528465	8.51424e-06	-0.399959	0.00116335	-0.321736	0.0101311	-0.673175	1.49978e-09	-0.584148	5.01113e-07	-0.709103	7.82868e-11	-0.874255	8.30833e-21	0.0414336	0.747133
CHST13	blue	0.48234	6.25197e-05	-0.48234	6.25197e-05	0.720406	2.81567e-11	0.237275	0.0611464	-0.180775	0.156238	-0.273317	0.0302044	-0.673772	1.43279e-09	-0.40999	0.000846778	-0.430008	0.000435929	-0.463577	0.000130067	-0.033863	0.792186
EIF3J	blue	-0.225311	0.0758239	0.225311	0.0758239	-0.345492	0.00554907	0.00573968	0.96439	0.0236478	0.85404	0.171325	0.179411	0.460251	0.000147455	0.244111	0.0538493	-0.16984	0.183268	-0.0116137	0.928019	-0.141424	0.268897
WBSCR16	blue	-0.363759	0.00338374	0.363759	0.00338374	-0.582389	5.52484e-07	-0.242342	0.0556661	0.451872	0.000201138	-0.0862132	0.501682	0.359962	0.00375892	0.294616	0.0190832	0.543842	4.0953e-06	0.485124	5.58753e-05	-0.0391883	0.760415
ATP5S	blue	0.43415	0.000378004	-0.43415	0.000378004	0.53059	7.71178e-06	0.286348	0.0228957	-0.440647	0.000301146	0.16087	0.207843	-0.235768	0.0628583	-0.407772	0.000909164	-0.618421	6.62685e-08	-0.51169	1.81818e-05	0.239337	0.0588653
ATP2C1	blue	-0.247075	0.0509133	0.247075	0.0509133	-0.518097	1.36724e-05	-0.249593	0.0485235	0.471067	9.75805e-05	-0.0289464	0.821823	0.534019	6.56365e-06	0.186648	0.143	0.125879	0.325585	0.222405	0.0797827	0.0359284	0.779821
GK	blue	0.12242	0.33916	-0.12242	0.33916	0.521903	1.15113e-05	0.241404	0.0566494	-0.455212	0.000177898	0.0840802	0.512362	-0.340068	0.0063924	-0.144869	0.257287	-0.580466	6.14338e-07	-0.461016	0.000143278	-0.126596	0.322816
WDR73	blue	-0.0496769	0.699022	0.0496769	0.699022	-0.297125	0.0180394	0.0782715	0.542023	0.18573	0.145011	0.220136	0.082985	0.0681767	0.595475	0.0539864	0.674318	0.0695854	0.587877	0.209185	0.0998939	0.0727182	0.571138
KLHL22	blue	-0.221181	0.0814979	0.221181	0.0814979	-0.55842	1.9774e-06	0.0445348	0.728909	0.127106	0.320853	0.10034	0.433947	0.20487	0.10725	0.420167	0.000607273	0.533603	6.69386e-06	0.493761	3.91847e-05	0.0181802	0.887536
ZNF219	blue	-0.45242	0.000197147	0.45242	0.000197147	-0.791432	1.16067e-14	-0.500679	2.92854e-05	0.450155	0.000214144	0.0244087	0.849398	0.51007	1.95229e-05	0.516822	1.44771e-05	0.831255	3.38126e-17	0.809605	9.58294e-16	-0.0104476	0.93523
CCNDBP1	blue	-0.246257	0.0517098	0.246257	0.0517098	-0.436482	0.000348573	0.0658888	0.607908	0.0528765	0.680649	0.208169	0.10159	0.284978	0.0235855	0.300647	0.0166565	0.12345	0.335082	0.262547	0.0376366	-0.0448784	0.726899
RDM1	blue	0.481918	6.35885e-05	-0.481918	6.35885e-05	0.82186	1.52549e-16	0.602421	1.75512e-07	-0.25281	0.0456041	-0.337206	0.00688121	-0.708688	8.12091e-11	-0.641109	1.51084e-08	-0.642727	1.35331e-08	-0.82038	1.91854e-16	0.0567734	0.658519
AMACR	blue	0.239053	0.059176	-0.239053	0.059176	0.387211	0.00171781	-0.114643	0.370955	-0.423358	0.000545989	0.197758	0.120278	0.018606	0.88492	-0.23494	0.0638146	-0.311346	0.0129981	-0.267815	0.0338312	0.29617	0.0184309
COMMD5	blue	-0.359879	0.00376755	0.359879	0.00376755	-0.616734	7.36262e-08	-0.159295	0.212388	0.146114	0.253178	0.140781	0.271101	0.24758	0.0504265	0.578152	6.97318e-07	0.525564	9.7359e-06	0.599111	2.13287e-07	-0.0510021	0.691391
LIN7A	blue	0.568856	1.14911e-06	-0.568856	1.14911e-06	0.937761	1.03757e-29	0.273029	0.0303862	-0.446185	0.000247201	-0.247538	0.0504671	-0.667564	2.29312e-09	-0.483577	5.94825e-05	-0.573725	8.86282e-07	-0.680123	8.75241e-10	0.107414	0.402072
CDS1	blue	-0.251002	0.0472264	0.251002	0.0472264	-0.384771	0.00184764	-0.267457	0.0340793	0.362575	0.00349698	0.320917	0.0103352	0.44576	0.000251008	-0.190903	0.133945	0.14289	0.263915	0.210978	0.0969554	-0.0238884	0.852572
IGSF3	blue	0.0147279	0.90879	-0.0147279	0.90879	-0.410125	0.000843093	-0.02442	0.849329	0.429213	0.000447922	0.0942082	0.462695	0.106613	0.405609	0.0954783	0.456657	0.103009	0.421755	0.266046	0.0350717	0.14094	0.270553
TRADD	blue	-0.439013	0.000318996	0.439013	0.000318996	-0.699002	1.87567e-10	-0.470493	9.97797e-05	0.265615	0.0353795	0.199412	0.117145	0.455746	0.000174414	0.647102	1.00161e-08	0.550587	2.93658e-06	0.708402	8.32815e-11	-0.0630082	0.62372
HMBS	blue	-0.248451	0.0495953	0.248451	0.0495953	-0.540805	4.74587e-06	-0.21302	0.0936924	0.329322	0.00840064	0.327623	0.00876392	0.375964	0.00239248	0.110381	0.389119	0.333364	0.00758866	0.459877	0.000149537	0.0312203	0.808082
ST7L	blue	0.224035	0.0775421	-0.224035	0.0775421	0.705822	1.04402e-10	0.108861	0.395724	-0.105007	0.412759	-0.295025	0.0189096	-0.417469	0.000663901	-0.552113	2.72105e-06	-0.465812	0.00011946	-0.562462	1.60597e-06	0.034973	0.785534
KLHL26	blue	-0.126764	0.322167	0.126764	0.322167	-0.536547	5.82143e-06	-0.0951692	0.458122	0.582008	5.64262e-07	0.0181699	0.887599	0.116246	0.364259	0.130456	0.308159	0.410133	0.000842899	0.45115	0.000206518	0.0665636	0.604229
TPT1	blue	-0.299355	0.0171528	0.299355	0.0171528	-0.535248	6.19228e-06	-0.332922	0.00767384	0.147611	0.248294	0.150731	0.238326	0.485309	5.54563e-05	0.504205	2.51845e-05	0.323103	0.00979796	0.468702	0.000106927	-0.0160682	0.90053
SNAPC5	blue	0.457867	0.000161204	-0.457867	0.000161204	0.732604	8.81898e-12	0.278991	0.0268116	-0.62861	3.4622e-08	0.170324	0.182004	-0.436834	0.000344313	-0.380687	0.00208469	-0.693638	2.94028e-10	-0.589752	3.6574e-07	0.000341034	0.997883
IL6R	blue	-0.394801	0.0013646	0.394801	0.0013646	-0.571149	1.01732e-06	-0.215077	0.0904912	0.321525	0.0101831	0.0489049	0.703481	0.301478	0.016344	0.558759	1.94344e-06	0.25001	0.0481368	0.474579	8.50835e-05	0.152382	0.233163
RGS14	blue	0.123359	0.335441	-0.123359	0.335441	-0.186024	0.144366	0.0905346	0.480401	0.0793152	0.536633	0.0545217	0.671272	-0.195619	0.124423	0.234215	0.0646617	0.165876	0.193855	0.239688	0.0584845	-0.0341583	0.790415
OGFRL1	blue	-0.403733	0.0010335	0.403733	0.0010335	-0.702412	1.4023e-10	-0.590123	3.58121e-07	-0.0454908	0.72332	0.548822	3.20592e-06	0.714911	4.65745e-11	0.738009	5.16599e-12	0.326678	0.00897186	0.683349	6.78132e-10	-0.0714475	0.577902
DAGLA	blue	-0.0403123	0.753757	0.0403123	0.753757	-0.28838	0.0219033	0.171446	0.179099	0.0145792	0.909708	0.101229	0.429867	-0.0234776	0.85508	0.136939	0.284528	0.406751	0.000939232	0.26687	0.0344887	-0.00674216	0.958176
HHIPL2	blue	0.563652	1.5098e-06	-0.563652	1.5098e-06	0.883794	8.65517e-22	0.405713	0.000970765	-0.426664	0.00048846	-0.209484	0.0993997	-0.727768	1.40781e-11	-0.46138	0.000141327	-0.629	3.37579e-08	-0.697768	2.08184e-10	0.12641	0.323534
NTN4	blue	-0.250206	0.0479557	0.250206	0.0479557	-0.47475	8.45156e-05	-0.068165	0.595539	0.112435	0.3803	0.174629	0.171043	0.424547	0.000524625	0.267548	0.0340155	0.320464	0.0104495	0.304037	0.0154122	-0.0401493	0.754722
ZCCHC17	blue	-0.285762	0.0231884	0.285762	0.0231884	-0.404182	0.00101898	-0.0435206	0.734853	0.59607	2.54611e-07	0.0711877	0.579288	0.305406	0.0149329	-0.261627	0.038336	0.00810882	0.949708	0.081503	0.52542	0.0100285	0.937823
EMILIN2	blue	-0.391014	0.00153172	0.391014	0.00153172	-0.632031	2.76948e-08	-0.246058	0.0519054	0.162656	0.202774	0.176951	0.165333	0.354105	0.00441021	0.619803	6.07664e-08	0.51056	1.9108e-05	0.623943	4.67478e-08	-0.0446606	0.728173
NRG2	blue	-0.376196	0.00237647	0.376196	0.00237647	-0.583533	5.18535e-07	-0.530838	7.62272e-06	0.578262	6.93156e-07	0.0308041	0.810593	0.551912	2.74856e-06	-0.0165066	0.89783	0.628442	3.50028e-08	0.51024	1.93782e-05	0.112302	0.380871
HLCS	blue	-0.436123	0.000352958	0.436123	0.000352958	-0.615661	7.87001e-08	-0.0963483	0.452546	0.135208	0.290717	0.389575	0.00159986	0.48627	5.33337e-05	0.345988	0.00547707	0.172651	0.176019	0.391127	0.00152646	-0.0242958	0.850086
NAMPT	blue	-0.299252	0.0171928	0.299252	0.0171928	-0.38818	0.00166854	0.0887918	0.488926	0.0745323	0.561548	-0.0833447	0.516072	0.324198	0.00953816	0.488194	4.9308e-05	-0.0490471	0.702659	0.0458647	0.721139	-0.0674808	0.599245
CBFB	blue	-0.0157506	0.902487	0.0157506	0.902487	-0.373324	0.00258168	-0.0291918	0.820337	-0.141615	0.268245	0.310362	0.0133027	0.353072	0.00453489	0.455936	0.000173193	-0.00792875	0.950823	0.223735	0.0779506	0.0102013	0.936754
LCOR	blue	-0.211339	0.0963722	0.211339	0.0963722	-0.44342	0.000272921	0.132549	0.300396	0.158088	0.215919	0.135741	0.288802	0.485375	5.53089e-05	0.126999	0.321265	-0.0533791	0.677779	0.0118936	0.926289	0.148144	0.246571
FBXO11	blue	-0.295299	0.0187944	0.295299	0.0187944	-0.430372	0.000430533	-0.00777983	0.951746	0.420732	0.000595991	-0.0742353	0.563113	0.427064	0.000481887	-0.0869625	0.497957	0.141523	0.268559	0.0387626	0.762941	-0.132596	0.300222
CTBS	blue	-0.533197	6.82315e-06	0.533197	6.82315e-06	-0.81092	7.91813e-16	-0.564712	1.42869e-06	0.226246	0.0745852	0.433159	0.000391187	0.80773	1.25463e-15	0.509547	1.99755e-05	0.484389	5.75627e-05	0.69071	3.74273e-10	0.00995665	0.938267
RPAIN	blue	-0.36143	0.00360973	0.36143	0.00360973	-0.504215	2.51734e-05	-0.249379	0.0487227	0.519244	1.29847e-05	-0.0443291	0.730113	0.478404	7.31626e-05	0.00675389	0.958103	0.301522	0.0163273	0.256549	0.0423949	-0.0728157	0.570621
C1QTNF2	blue	-0.30627	0.0146368	0.30627	0.0146368	-0.584239	4.98576e-07	-0.312606	0.0126168	0.525917	9.57907e-06	-0.0488843	0.7036	0.463105	0.00013241	0.0636218	0.620337	0.63913	1.72721e-08	0.495359	3.66551e-05	0.0331603	0.796405
ASNS	blue	0.490896	4.41252e-05	-0.490896	4.41252e-05	0.789864	1.42278e-14	0.525107	9.94287e-06	-0.450843	0.000208845	-0.162132	0.204251	-0.720671	2.74726e-11	-0.334025	0.00746244	-0.627072	3.82441e-08	-0.627199	3.79326e-08	-0.0915252	0.475592
GTDC1	blue	-0.189163	0.137593	0.189163	0.137593	-0.443947	0.00026784	0.131223	0.305302	0.447514	0.000235646	-0.36627	0.00315416	0.404716	0.0010019	0.064032	0.61808	0.21032	0.098026	-0.0159938	0.900989	0.0958412	0.45494
DYRK3	blue	0.537922	5.45142e-06	-0.537922	5.45142e-06	0.91536	8.79534e-26	0.51133	1.84723e-05	-0.44311	0.000275949	-0.285498	0.0233215	-0.752482	1.15432e-12	-0.444612	0.00026155	-0.686327	5.34312e-10	-0.775448	8.56178e-14	0.00417213	0.974111
ATP1A4	blue	0.272142	0.0309505	-0.272142	0.0309505	0.497575	3.3398e-05	-0.0497207	0.698769	-0.0433414	0.735904	-0.259651	0.0398751	-0.495446	3.65224e-05	-0.282585	0.0248336	0.0116163	0.928003	-0.138497	0.279031	-0.169599	0.183899
FYN	blue	-0.234642	0.0641624	0.234642	0.0641624	-0.649398	8.53578e-09	-0.294877	0.0189726	0.603105	1.68544e-07	-0.13091	0.306465	0.357481	0.0040236	0.385763	0.00179382	0.482092	6.31462e-05	0.538036	5.42179e-06	-0.0286583	0.823568
ESD	blue	-0.319995	0.0105692	0.319995	0.0105692	-0.586131	4.48586e-07	-0.430865	0.000423317	0.0711998	0.579224	0.343773	0.00580502	0.59654	2.47771e-07	0.608634	1.21015e-07	0.132014	0.302367	0.461693	0.000139667	-0.12689	0.321685
TIAL1	blue	-0.172699	0.175895	0.172699	0.175895	-0.394573	0.00137416	-0.239754	0.0584134	0.0798866	0.533693	0.109915	0.391138	0.433593	0.000385365	0.260518	0.0391941	0.190568	0.134642	0.263051	0.0372572	-0.0119475	0.925956
MNS1	blue	0.465952	0.000118824	-0.465952	0.000118824	0.90108	8.25667e-24	0.397399	0.00125963	-0.441348	0.00029377	-0.220499	0.0824661	-0.55813	2.0069e-06	-0.587022	4.26699e-07	-0.659312	4.21254e-09	-0.80921	1.01441e-15	0.0406336	0.751857
PTPRE	blue	-0.348617	0.00510908	0.348617	0.00510908	-0.648508	9.0832e-09	-0.378284	0.00223658	0.568627	1.16308e-06	-0.0988108	0.441021	0.376157	0.00237918	0.505088	2.42446e-05	0.449076	0.000222701	0.568239	1.18718e-06	-0.0494173	0.70052
PAAF1	blue	0.39266	0.00145695	-0.39266	0.00145695	0.605285	1.48012e-07	0.306318	0.0146206	-0.244755	0.0532001	-0.0597744	0.641673	-0.446391	0.000245381	-0.503038	2.64783e-05	-0.497142	3.40134e-05	-0.527198	9.02935e-06	-0.0037766	0.976565
STAMBPL1	blue	0.461414	0.000141147	-0.461414	0.000141147	0.898896	1.55564e-23	0.215182	0.0903302	-0.380925	0.00207015	-0.308662	0.0138439	-0.536871	5.73227e-06	-0.542894	4.28885e-06	-0.533826	6.62368e-06	-0.705902	1.03672e-10	-0.000272154	0.998311
NMNAT3	blue	0.433659	0.000384478	-0.433659	0.000384478	0.793009	9.44168e-15	0.109587	0.392561	-0.421048	0.000589759	-0.196599	0.12251	-0.549103	3.16149e-06	-0.350415	0.00487002	-0.382013	0.00200491	-0.482556	6.19798e-05	0.0392618	0.759979
WDR16	blue	0.44219	0.000285131	-0.44219	0.000285131	0.886948	3.92135e-22	0.448415	0.0002281	-0.263729	0.0367534	-0.333362	0.00758892	-0.721838	2.46479e-11	-0.592766	3.08009e-07	-0.590321	3.54112e-07	-0.741329	3.69543e-12	0.117577	0.358756
CHST2	blue	-0.363183	0.00343838	0.363183	0.00343838	-0.603808	1.61648e-07	-0.289059	0.0215801	0.0999832	0.435593	0.0925208	0.470784	0.381023	0.00206422	0.662697	3.28997e-09	0.54126	4.64266e-06	0.590531	3.49918e-07	-0.0703077	0.583999
MRPL40	blue	0.288416	0.0218861	-0.288416	0.0218861	0.539027	5.17031e-06	0.213601	0.0927796	-0.32394	0.00959883	-0.0118957	0.926276	-0.439985	0.000308267	-0.309256	0.0136525	-0.437293	0.000338827	-0.411377	0.000809751	0.0719497	0.575224
AFG3L2	blue	-0.373889	0.00254014	0.373889	0.00254014	-0.683633	6.63001e-10	-0.0547318	0.670078	0.479353	7.04555e-05	0.120789	0.345684	0.416925	0.00067589	0.101422	0.428981	0.502917	2.66162e-05	0.416076	0.00069498	-0.121972	0.340945
INPP5B	blue	0.136081	0.287586	-0.136081	0.287586	-0.194172	0.127289	0.0150653	0.90671	-0.111573	0.383986	0.158057	0.21601	0.146625	0.251504	0.249189	0.0489009	0.0838477	0.513534	0.182285	0.152751	0.267622	0.0339643
SNRNP27	blue	-0.147542	0.248519	0.147542	0.248519	-0.312157	0.0127515	-0.00100903	0.993738	-0.0530087	0.679893	0.14707	0.25005	0.372039	0.00267848	0.301907	0.0161844	-0.115587	0.367005	0.0501881	0.696075	0.181205	0.15524
ATPIF1	blue	0.551126	2.85869e-06	-0.551126	2.85869e-06	0.816804	3.31024e-16	0.173905	0.17285	-0.356872	0.00409114	-0.162979	0.201866	-0.573218	9.1075e-07	-0.506732	2.25806e-05	-0.4792	7.08846e-05	-0.5744	8.54644e-07	0.0544209	0.671845
MAPK4	blue	-0.446212	0.000246966	0.446212	0.000246966	-0.66693	2.40443e-09	-0.429594	0.000442129	0.335217	0.00723989	0.174606	0.1711	0.559224	1.89764e-06	0.406285	0.000953286	0.622226	5.2143e-08	0.600127	2.00948e-07	0.104386	0.415543
NOXA1	blue	-0.264347	0.0362977	0.264347	0.0362977	-0.385708	0.00179674	-0.128631	0.315036	0.298514	0.0174829	-0.121484	0.342896	0.130632	0.3075	0.120815	0.345579	0.5509	2.89109e-06	0.375646	0.0024146	0.0531618	0.679019
RFC5	blue	-0.202006	0.112358	0.202006	0.112358	-0.413235	0.00076248	-0.0418825	0.744486	0.414817	0.000724192	0.000939289	0.994171	0.360172	0.00373733	-0.175143	0.169765	0.284751	0.0237018	0.131372	0.304747	-0.12104	0.344675
KCTD9	blue	-0.501697	2.80425e-05	0.501697	2.80425e-05	-0.620104	5.96247e-08	-0.141368	0.269086	0.338551	0.0066475	-0.132727	0.299743	0.581719	5.73333e-07	0.370955	0.0027627	0.334317	0.00740734	0.266975	0.0344157	-0.0537392	0.675726
C3orf30	blue	0.529591	8.07958e-06	-0.529591	8.07958e-06	0.883882	8.46793e-22	0.282964	0.0246322	-0.304252	0.0153359	-0.282266	0.0250037	-0.701724	1.48752e-10	-0.525768	9.64529e-06	-0.481995	6.33914e-05	-0.603651	1.63166e-07	0.122406	0.339217
IGLL1	blue	0.446031	0.000248577	-0.446031	0.000248577	0.7424	3.31333e-12	0.147836	0.247565	-0.579401	6.51314e-07	0.00621104	0.961468	-0.575487	8.05956e-07	-0.175095	0.169886	-0.517326	1.41539e-05	-0.414915	0.000721868	0.125732	0.326157
MLLT4	blue	-0.312259	0.012721	0.312259	0.012721	-0.493224	4.00697e-05	-0.039492	0.758614	0.50794	2.14264e-05	-0.00890196	0.944796	0.40168	0.00110242	-0.030959	0.809659	0.140232	0.272992	0.147346	0.249155	0.0159105	0.901502
HOMER3	blue	-0.457546	0.000163144	0.457546	0.000163144	-0.701858	1.47057e-10	-0.483802	5.89447e-05	0.345319	0.00557444	0.0027046	0.983216	0.456873	0.000167278	0.625537	4.2215e-08	0.651584	7.32112e-09	0.711294	6.44532e-11	-0.16698	0.190863
SOX3	blue	-0.215416	0.0899724	0.215416	0.0899724	-0.267705	0.0339074	-0.169909	0.183088	0.370575	0.00279272	-0.149853	0.241101	0.0706029	0.582417	0.0663922	0.605163	0.249445	0.0486612	0.23376	0.0651978	-0.177813	0.163249
VASH2	blue	0.462281	0.000136602	-0.462281	0.000136602	0.824472	1.01253e-16	0.164709	0.197054	-0.287565	0.0222971	-0.247552	0.0504538	-0.604476	1.55341e-07	-0.462122	0.000137429	-0.525939	9.56923e-06	-0.563979	1.4843e-06	0.0985713	0.442135
MXI1	blue	-0.286622	0.0227593	0.286622	0.0227593	-0.565423	1.37658e-06	-0.321421	0.0102091	0.14254	0.265098	0.322609	0.0099172	0.464952	0.000123442	0.566791	1.2813e-06	0.184513	0.147712	0.490767	4.436e-05	-0.184811	0.147047
C16orf86	blue	0.536541	5.82317e-06	-0.536541	5.82317e-06	0.846702	2.29623e-18	0.385678	0.00179838	-0.521028	1.19777e-05	-0.091958	0.473498	-0.693968	2.86098e-10	-0.442672	0.000280281	-0.513488	1.67936e-05	-0.582598	5.46151e-07	0.0687218	0.59253
PTPRA	blue	-0.182812	0.151547	0.182812	0.151547	-0.459013	0.000154452	0.208059	0.101774	0.21018	0.0982552	0.0941734	0.462861	0.0458388	0.72129	0.287865	0.0221512	0.317652	0.0111849	0.325963	0.00913218	-0.107952	0.399704
TTC29	blue	0.499178	3.1212e-05	-0.499178	3.1212e-05	0.951088	8.11114e-33	0.461472	0.000140839	-0.414365	0.000734933	-0.255423	0.0433409	-0.690906	3.68314e-10	-0.588588	3.90657e-07	-0.71209	6.00348e-11	-0.820255	1.95577e-16	0.0565039	0.660041
ZFYVE27	blue	-0.246955	0.0510295	0.246955	0.0510295	-0.4662	0.000117703	-0.0879005	0.493315	0.547548	3.41444e-06	0.207698	0.102384	0.187499	0.141153	-0.0828946	0.518349	0.22261	0.0794977	0.320164	0.0105259	0.126573	0.322904
MYCN	blue	0.21378	0.0924998	-0.21378	0.0924998	0.475115	8.33122e-05	0.430911	0.000422642	-0.251154	0.047088	-0.434658	0.000371404	-0.508983	2.04732e-05	-0.104767	0.413834	-0.189052	0.137829	-0.441369	0.000293552	-0.0630744	0.623355
TCP10	blue	0.424744	0.000521152	-0.424744	0.000521152	0.846827	2.2442e-18	0.590841	3.4381e-07	-0.372762	0.00262366	-0.29017	0.0210597	-0.705748	1.05078e-10	-0.520654	1.21828e-05	-0.684072	6.40169e-10	-0.804158	2.07939e-15	0.193051	0.129542
NIPBL	blue	-0.440564	0.000302034	0.440564	0.000302034	-0.431381	0.000415885	0.11606	0.365031	0.284579	0.0237901	-0.121054	0.344619	0.542964	4.27441e-06	-0.0658762	0.607977	0.144304	0.25917	-0.0684358	0.594075	0.0229534	0.858282
GIGYF1	blue	-0.156736	0.219921	0.156736	0.219921	-0.315555	0.0117619	0.151236	0.236737	0.257004	0.0420174	-0.126945	0.321472	-0.00713447	0.955744	0.0480467	0.70845	0.477575	7.56081e-05	0.258072	0.0411416	-0.0473017	0.712774
C9orf91	blue	-0.432117	0.000405494	0.432117	0.000405494	-0.820801	1.79757e-16	-0.618894	6.43359e-08	0.439866	0.000309559	0.33602	0.00709305	0.747026	2.05504e-12	0.344657	0.00567213	0.649272	8.61112e-09	0.746006	2.28519e-12	0.0617299	0.630792
LONRF1	blue	-0.248161	0.0498711	0.248161	0.0498711	-0.469525	0.000103586	-0.370192	0.0028233	0.557538	2.06852e-06	-0.267872	0.0337915	0.382137	0.00199757	0.14838	0.245812	0.516928	1.44085e-05	0.360938	0.00365916	-0.183054	0.150997
MGEA5	blue	-0.369935	0.00284403	0.369935	0.00284403	-0.614789	8.30627e-08	-0.262878	0.037387	0.380039	0.00212475	0.100195	0.434616	0.596139	2.53595e-07	0.15189	0.234692	0.44221	0.000284925	0.405446	0.000979005	0.0104163	0.935423
ZNHIT3	blue	0.519883	1.2615e-05	-0.519883	1.2615e-05	0.780718	4.51257e-14	0.351377	0.00474631	-0.413854	0.000747268	-0.189969	0.135894	-0.619835	6.06431e-08	-0.419689	0.000616974	-0.501989	2.76945e-05	-0.615075	8.1607e-08	-0.0953004	0.4575
ZNF79	blue	0.406702	0.000940718	-0.406702	0.000940718	0.667483	2.30703e-09	0.425311	0.000511293	-0.341122	0.00622024	-0.155895	0.222436	-0.550694	2.921e-06	-0.333596	0.00754408	-0.591846	3.24647e-07	-0.599021	2.14411e-07	-0.0812269	0.526828
FAT2	blue	0.382385	0.00198303	-0.382385	0.00198303	0.675099	1.29382e-09	-0.0656588	0.609165	-0.522716	1.1093e-05	0.327819	0.0087214	-0.470325	0.000100431	-0.280719	0.0258444	-0.496623	3.47627e-05	-0.263203	0.0371442	0.0594001	0.643765
TSSC1	blue	0.341162	0.00621381	-0.341162	0.00621381	0.317386	0.0112566	-0.0110711	0.931373	0.0104406	0.935273	0.177079	0.165023	-0.299278	0.0171827	-0.396452	0.00129702	-0.31511	0.0118876	-0.163385	0.200729	0.0722955	0.573384
RHBDD3	blue	-0.316872	0.0113964	0.316872	0.0113964	-0.329524	0.00835824	0.0156226	0.903275	0.407199	0.000925923	-0.167668	0.189016	0.00753234	0.953279	-0.0224205	0.861539	0.464143	0.000127302	0.279837	0.0263346	-0.14343	0.262095
DENND4A	blue	-0.424325	0.000528557	0.424325	0.000528557	-0.652862	6.68896e-09	-0.219001	0.0846253	0.650539	7.88009e-09	-0.141021	0.270276	0.610902	1.05446e-07	0.0458723	0.721094	0.342986	0.00592569	0.248496	0.0495527	-0.119384	0.351366
SNAI3	blue	-0.00554443	0.965601	0.00554443	0.965601	-0.0839952	0.51279	0.15396	0.2283	0.0184931	0.885613	-0.190567	0.134644	7.25077e-05	0.99955	0.0792945	0.536739	0.13955	0.275355	0.00690889	0.957142	0.00598174	0.962889
FN3KRP	blue	-0.157597	0.217366	0.157597	0.217366	-0.632746	2.64233e-08	-0.246601	0.0513742	0.412787	0.000773639	0.191447	0.13282	0.412538	0.000779911	0.149638	0.241785	0.517869	1.38135e-05	0.53105	7.54758e-06	-0.0569504	0.657521
REL	blue	-0.26434	0.0363029	0.26434	0.0363029	-0.430809	0.000424124	0.00875652	0.945696	0.246967	0.0510183	-0.0300295	0.815271	0.34539	0.00556397	0.29444	0.0191584	-0.0627403	0.625199	0.0780866	0.542981	-0.0746763	0.56079
VPS29	blue	-0.442096	0.000286079	0.442096	0.000286079	-0.653799	6.25872e-09	-0.10586	0.408954	0.131674	0.303628	0.285927	0.023106	0.554365	2.42971e-06	0.313031	0.0124904	0.329827	0.00829514	0.41198	0.000794127	-0.0413435	0.747665
SLC22A16	blue	0.453294	0.000190921	-0.453294	0.000190921	0.91622	6.52545e-26	0.364221	0.00334039	-0.326614	0.00898608	-0.352862	0.00456062	-0.669178	2.03137e-09	-0.54963	3.07996e-06	-0.594849	2.73244e-07	-0.741675	3.56755e-12	0.110064	0.390491
EIF4E	blue	0.585703	4.59445e-07	-0.585703	4.59445e-07	0.743595	2.9317e-12	0.257499	0.0416092	-0.282147	0.0250676	-0.20693	0.103688	-0.626831	3.88449e-08	-0.432561	0.000399334	-0.485352	5.53605e-05	-0.537677	5.51576e-06	0.0570152	0.657156
SPATA19	blue	0.58267	5.43972e-07	-0.58267	5.43972e-07	0.914131	1.34039e-25	0.285765	0.0231872	-0.450319	0.000212866	-0.150515	0.239005	-0.725027	1.82703e-11	-0.43111	0.000419768	-0.608003	1.25719e-07	-0.597126	2.39477e-07	0.119433	0.351164
RUNX1	blue	-0.00088232	0.994524	0.00088232	0.994524	-0.265303	0.0356037	-0.0600632	0.640061	0.18322	0.150621	-0.132791	0.299507	0.0222343	0.862678	0.357754	0.00399369	0.195706	0.124251	0.230726	0.0688665	0.0110339	0.931603
ARL5A	blue	-0.560761	1.75349e-06	0.560761	1.75349e-06	-0.784428	2.84444e-14	-0.399723	0.00117196	0.344776	0.00565444	0.149258	0.242996	0.738947	4.70209e-12	0.370661	0.00278587	0.543051	4.25635e-06	0.543724	4.11904e-06	-0.112958	0.378076
OGFOD1	blue	-0.0932734	0.467166	0.0932734	0.467166	-0.270731	0.0318664	0.225808	0.0751631	-0.20713	0.103347	0.336252	0.00705125	0.258778	0.0405713	0.233942	0.0649832	-0.205732	0.105747	0.0055564	0.965526	0.0461348	0.719563
C3orf38	blue	0.383107	0.00194115	-0.383107	0.00194115	0.638955	1.74768e-08	-0.00144838	0.991011	-0.159731	0.211122	-0.113025	0.377791	-0.226313	0.0744964	-0.597934	2.28472e-07	-0.506479	2.28297e-05	-0.545609	3.7562e-06	-0.0101382	0.937144
DIRAS1	blue	-0.194227	0.127178	0.194227	0.127178	-0.40978	0.000852506	0.0278578	0.82842	0.440954	0.000297897	-0.0439118	0.732558	0.0589065	0.646527	0.167332	0.189918	0.22322	0.0786564	0.273463	0.0301133	0.0360332	0.779195
GRWD1	blue	-0.334508	0.00737152	0.334508	0.00737152	-0.656874	5.02364e-09	-0.196046	0.123588	0.372309	0.00265787	0.0728606	0.570383	0.243574	0.054395	0.480676	6.68318e-05	0.576577	7.59751e-07	0.649055	8.74281e-09	-0.101939	0.426621
MGST2	blue	-0.431266	0.000417528	0.431266	0.000417528	-0.714817	4.69724e-11	-0.344043	0.00576413	0.630132	3.13589e-08	0.012465	0.922758	0.549416	3.11287e-06	0.202292	0.111841	0.504202	2.51881e-05	0.53506	6.24797e-06	-0.0249693	0.845981
ATXN1	blue	-0.418059	0.000651127	0.418059	0.000651127	-0.815064	4.29797e-16	-0.605053	1.50081e-07	0.497554	3.34278e-05	0.104304	0.415913	0.700516	1.64933e-10	0.439871	0.000309509	0.720766	2.72312e-11	0.757002	7.07671e-13	-0.000400068	0.997517
TBX1	blue	0.414313	0.000736188	-0.414313	0.000736188	0.570598	1.04761e-06	0.420536	0.000599891	-0.230627	0.0689895	-0.264553	0.0361476	-0.63703	1.98859e-08	-0.258866	0.0405012	-0.335766	0.00713922	-0.405523	0.000976611	-0.00481666	0.970114
TTC30A	blue	0.493075	4.03186e-05	-0.493075	4.03186e-05	0.899036	1.49431e-23	0.457156	0.000165529	-0.430907	0.0004227	-0.165826	0.193991	-0.570507	1.05271e-06	-0.653634	6.33272e-09	-0.756039	7.86109e-13	-0.854339	5.43352e-19	0.0815586	0.525136
IFT57	blue	-0.0538877	0.67488	0.0538877	0.67488	0.146426	0.252153	-0.298161	0.0176226	-0.108214	0.398556	0.144725	0.257768	0.114526	0.371446	-0.16171	0.205448	-0.0842827	0.511344	-0.0561932	0.661797	-0.0261507	0.838789
FAM76A	blue	0.324009	0.00958257	-0.324009	0.00958257	0.342412	0.00601501	0.270072	0.0323015	-0.385059	0.00183184	0.00295297	0.981675	-0.28133	0.0255099	-0.075405	0.556961	-0.282571	0.0248407	-0.249768	0.0483604	-0.060257	0.638981
SOAT1	blue	-0.492983	4.04723e-05	0.492983	4.04723e-05	-0.701661	1.4955e-10	-0.414193	0.000739074	0.477214	7.66952e-05	-0.128272	0.316398	0.677995	1.03374e-09	0.396917	0.00127853	0.613759	8.85123e-08	0.47764	7.54134e-05	-0.0989989	0.440148
KBTBD6	blue	-0.129759	0.310774	0.129759	0.310774	-0.407896	0.000905568	-0.204345	0.108173	0.55105	2.86963e-06	-0.242637	0.0553592	0.392113	0.00148141	-0.13366	0.296326	0.50111	2.87524e-05	0.225845	0.0751142	-0.130668	0.307369
TRIO	blue	-0.514757	1.58744e-05	0.514757	1.58744e-05	-0.84214	5.23535e-18	-0.449016	0.000223189	0.452749	0.000194778	0.160724	0.208263	0.655818	5.41897e-09	0.514901	1.57732e-05	0.546188	3.65102e-06	0.695669	2.48305e-10	-0.0103642	0.935746
VWA3B	blue	0.636224	2.09852e-08	-0.636224	2.09852e-08	0.928969	5.12764e-28	0.454217	0.000184546	-0.347504	0.0052621	-0.314135	0.012167	-0.807864	1.23081e-15	-0.525467	9.77984e-06	-0.639326	1.70455e-08	-0.731407	9.91031e-12	0.0987756	0.441185
SLC16A4	blue	-0.295989	0.0185058	0.295989	0.0185058	-0.589931	3.62046e-07	-0.32388	0.00961303	0.0760784	0.553434	0.45316	0.000191866	0.528799	8.38315e-06	0.482198	6.28762e-05	0.275179	0.0290538	0.523827	1.05441e-05	0.127358	0.31989
LRRC20	blue	0.31658	0.0114765	-0.31658	0.0114765	0.650386	7.96475e-09	0.102704	0.42314	-0.288239	0.0219709	-0.137636	0.282059	-0.577908	7.06664e-07	-0.337928	0.00675483	-0.196669	0.122375	-0.306598	0.014526	-0.177728	0.163456
KIF13B	blue	-0.489312	4.70996e-05	0.489312	4.70996e-05	-0.832355	2.81742e-17	-0.467348	0.000112642	0.514961	1.57306e-05	0.369324	0.00289379	0.665246	2.72555e-09	0.338583	0.00664213	0.446099	0.000247967	0.660255	3.93344e-09	0.00168603	0.989536
EXT1	blue	-0.544109	4.04242e-06	0.544109	4.04242e-06	-0.807176	1.3578e-15	-0.495626	3.62476e-05	0.421256	0.000585697	-0.00399921	0.975184	0.665983	2.58027e-09	0.579483	6.48385e-07	0.684038	6.41935e-10	0.694688	2.69482e-10	0.00833938	0.94828
MPRIP	blue	-0.349536	0.00498558	0.349536	0.00498558	-0.596332	2.50772e-07	0.015109	0.906441	0.120049	0.348671	0.233271	0.0657784	0.234852	0.0639176	0.632597	2.66821e-08	0.167619	0.189147	0.45005	0.000214959	0.0805878	0.530096
PRPF31	blue	-0.0907288	0.479456	0.0907288	0.479456	-0.279995	0.0262462	0.128839	0.314245	-0.00540282	0.966479	0.160841	0.207926	-0.054031	0.674064	0.379403	0.00216466	0.0953035	0.457485	0.278621	0.0270227	-0.0682463	0.595099
PDLIM5	blue	-0.459961	0.000149067	0.459961	0.000149067	-0.733741	7.88872e-12	-0.422181	0.000567911	0.247311	0.0506851	0.126477	0.323274	0.58467	4.86753e-07	0.655405	5.58152e-09	0.532032	7.20761e-06	0.668733	2.10047e-09	-0.112701	0.379169
RNF185	blue	-0.354317	0.00438503	0.354317	0.00438503	-0.723743	2.06207e-11	-0.307461	0.0142373	0.0807794	0.529115	0.415523	0.000707676	0.512972	1.7182e-05	0.695826	2.45056e-10	0.410781	0.000825475	0.668703	2.10526e-09	0.0242204	0.850546
FARS2	blue	0.447884	0.000232523	-0.447884	0.000232523	0.61869	6.51609e-08	0.0080045	0.950354	-0.505536	2.37801e-05	0.16165	0.205619	-0.298846	0.0173518	-0.239997	0.0581508	-0.542684	4.33288e-06	-0.380496	0.00209645	-0.0309144	0.809927
SIK1	blue	-0.124646	0.330386	0.124646	0.330386	-0.213907	0.0923006	0.133301	0.297636	0.254399	0.044217	-0.30038	0.016758	-0.0804865	0.530615	0.27736	0.0277524	0.141923	0.267193	0.0692224	0.589831	-0.0849698	0.507894
HIST1H2AC	blue	-0.249704	0.0484201	0.249704	0.0484201	-0.489821	4.61245e-05	-0.375672	0.00241282	0.268284	0.0335082	0.177403	0.164238	0.38192	0.00201042	0.30072	0.016629	0.282523	0.0248663	0.445394	0.000254329	-0.364208	0.00334163
SYT11	blue	-0.32633	0.00904958	0.32633	0.00904958	-0.67571	1.23428e-09	-0.331562	0.0079417	0.481663	6.42416e-05	-0.0850494	0.507495	0.412791	0.000773548	0.547634	3.39989e-06	0.527093	9.07302e-06	0.585867	4.55253e-07	0.0348686	0.786159
HYDIN	blue	0.435103	0.000365706	-0.435103	0.000365706	0.680314	8.62169e-10	0.515496	1.53603e-05	-0.542324	4.40936e-06	0.116923	0.361454	-0.603572	1.63934e-07	-0.261032	0.0387943	-0.676207	1.18779e-09	-0.578101	6.99279e-07	0.108119	0.39897
VWA1	blue	-0.412812	0.000772998	0.412812	0.000772998	-0.54092	4.71955e-06	-0.14113	0.269903	0.302197	0.0160775	0.000161034	0.999001	0.207059	0.103468	0.493966	3.88515e-05	0.44046	0.000303139	0.497398	3.36489e-05	-0.00401392	0.975093
CAPZA3	blue	0.574445	8.52596e-07	-0.574445	8.52596e-07	0.923896	3.90155e-27	0.259845	0.039722	-0.449282	0.000221043	-0.171881	0.177983	-0.702803	1.35593e-10	-0.446504	0.000244383	-0.602723	1.72405e-07	-0.608652	1.20882e-07	0.0789208	0.538667
ISCA2	blue	-0.299275	0.0171842	0.299275	0.0171842	-0.228453	0.0717223	-0.0476207	0.710921	-0.0352231	0.784037	0.308472	0.0139054	0.277696	0.0275563	-0.0238764	0.852645	-0.0085278	0.947113	0.0565529	0.659764	-0.199288	0.117377
PCDH10	blue	0.316126	0.0116022	-0.316126	0.0116022	0.726739	1.55299e-11	0.167363	0.189835	-0.478538	7.2775e-05	-0.00531163	0.967044	-0.461311	0.000141695	-0.375237	0.00244335	-0.500348	2.97008e-05	-0.522031	1.14444e-05	0.0229268	0.858444
PAK2	blue	-0.287989	0.0220916	0.287989	0.0220916	-0.541901	4.50064e-06	-0.479128	7.10877e-05	0.534525	6.40823e-06	-0.0257086	0.841479	0.508017	2.13543e-05	0.170536	0.181453	0.303327	0.015666	0.4242	0.000530782	0.126159	0.324504
EID2	blue	-0.351824	0.00468975	0.351824	0.00468975	-0.518946	1.316e-05	-0.265062	0.0357774	0.496161	3.54441e-05	-0.18199	0.153428	0.362706	0.00348427	0.0985481	0.442243	0.632131	2.7513e-08	0.397041	0.00127366	-0.183713	0.149506
SOX6	blue	0.20464	0.107654	-0.20464	0.107654	0.577544	7.20832e-07	-0.0565972	0.659514	-0.0578616	0.652391	-0.128157	0.316835	-0.391935	0.00148944	-0.441236	0.000294936	-0.388145	0.00167033	-0.354196	0.00439946	-0.113602	0.375344
FBXO39	blue	0.6424	1.38382e-08	-0.6424	1.38382e-08	0.903286	4.28966e-24	0.262641	0.0375657	-0.409679	0.000855277	-0.194716	0.126206	-0.746635	2.14055e-12	-0.421467	0.000581593	-0.576006	7.83644e-07	-0.570794	1.03675e-06	0.076266	0.552454
FBXO38	blue	-0.382088	0.0020005	0.382088	0.0020005	-0.358354	0.00392873	0.0618	0.630403	0.279982	0.0262536	-0.204633	0.107667	0.503776	2.56535e-05	-0.0930027	0.468466	0.134236	0.29423	-0.0966364	0.451189	-0.0355958	0.781808
HMOX1	blue	-0.251086	0.0471501	0.251086	0.0471501	-0.484826	5.65533e-05	-0.150461	0.239176	0.478801	7.20176e-05	-0.241153	0.0569142	0.084883	0.508329	0.504212	2.51766e-05	0.382051	0.00200266	0.425075	0.000515376	-0.0382416	0.766036
RIOK3	blue	0.524277	1.03289e-05	-0.524277	1.03289e-05	0.613338	9.08362e-08	0.06347	0.621173	-0.534443	6.43325e-06	0.185977	0.144467	-0.314824	0.0119689	-0.161903	0.2049	-0.649196	8.65746e-09	-0.383083	0.00194252	0.060295	0.638769
PSEN2	blue	-0.317162	0.0113175	0.317162	0.0113175	-0.606875	1.34559e-07	-0.0827153	0.519257	0.621262	5.54271e-08	-0.0931418	0.467798	0.157838	0.216654	0.236278	0.062274	0.55492	2.36254e-06	0.52314	1.08803e-05	-0.0340519	0.791053
DIDO1	blue	-0.240768	0.0573237	0.240768	0.0573237	-0.330298	0.00819794	-0.0147059	0.908926	0.179926	0.158226	0.00379586	0.976445	0.153471	0.229801	0.19761	0.120561	0.324081	0.00956576	0.275711	0.0287316	0.225176	0.0760052
TMEM185A	blue	-0.139178	0.276649	0.139178	0.276649	-0.489481	4.67723e-05	-0.28881	0.0216982	0.494167	3.85267e-05	0.130538	0.307853	0.416989	0.000674474	-0.0801539	0.53232	0.376803	0.00233504	0.343362	0.00586783	0.156894	0.219451
TMEM9	blue	-0.22124	0.0814138	0.22124	0.0814138	-0.435019	0.000366776	0.100017	0.435435	0.219961	0.083237	-0.050973	0.691558	0.15113	0.237071	0.215524	0.0898082	0.458212	0.000159144	0.315501	0.0117769	0.103466	0.419689
HK1	blue	0.618695	6.51416e-08	-0.618695	6.51416e-08	0.54652	3.59187e-06	0.0631076	0.623171	-0.453225	0.000191406	0.107393	0.402165	-0.529702	8.03801e-06	-0.0215943	0.866594	-0.346509	0.00540236	-0.16005	0.210199	0.116235	0.364305
IL1R1	blue	-0.388008	0.0016772	0.388008	0.0016772	-0.753937	9.87193e-13	-0.315079	0.0118965	0.179533	0.159152	0.312899	0.0125296	0.586737	4.33576e-07	0.718355	3.40213e-11	0.26438	0.0362737	0.586157	4.47933e-07	-0.12544	0.32729
MLF1	blue	0.436518	0.000348133	-0.436518	0.000348133	0.842534	4.88124e-18	0.581164	5.91161e-07	-0.111088	0.386073	-0.51012	1.94805e-05	-0.693762	2.91025e-10	-0.660667	3.817e-09	-0.661022	3.71956e-09	-0.867948	3.35845e-20	0.0789269	0.538635
ACAA2	blue	-0.369678	0.00286485	0.369678	0.00286485	-0.579784	6.37778e-07	-0.236042	0.0625443	0.257652	0.0414845	0.0595461	0.642949	0.501012	2.8873e-05	0.280748	0.0258284	0.530379	7.78808e-06	0.411784	0.000799182	0.023047	0.857709
SPPL2A	blue	-0.374548	0.00249234	0.374548	0.00249234	-0.573261	9.08644e-07	-0.0763052	0.552249	0.0896087	0.48492	0.0414157	0.747239	0.531548	7.37346e-06	0.544776	3.91276e-06	0.224794	0.0765167	0.292264	0.0201084	0.0878918	0.493358
PAOX	blue	0.602829	1.71329e-07	-0.602829	1.71329e-07	0.847747	1.89415e-18	0.360339	0.00372014	-0.398113	0.00123208	-0.19766	0.120465	-0.769427	1.74277e-13	-0.424312	0.000528781	-0.489429	4.68724e-05	-0.568226	1.18802e-06	0.0690328	0.590853
DPY19L2	blue	0.389332	0.00161167	-0.389332	0.00161167	0.8586	2.34503e-19	0.489301	4.71191e-05	-0.30164	0.0162834	-0.40671	0.000940478	-0.609296	1.16259e-07	-0.607033	1.33285e-07	-0.592894	3.05755e-07	-0.820356	1.92557e-16	0.0441871	0.730945
AGPAT3	blue	0.405938	0.00096385	-0.405938	0.00096385	0.087737	0.494123	-0.262096	0.0379782	-0.0759293	0.554214	0.337135	0.00689376	-0.103019	0.42171	-0.0569648	0.65744	-0.134475	0.293365	0.164199	0.198464	0.113828	0.374391
GGTLC1	blue	0.332126	0.00782968	-0.332126	0.00782968	0.668799	2.09007e-09	0.264374	0.0362781	-0.109499	0.392943	-0.263752	0.0367363	-0.708413	8.32013e-11	-0.401899	0.00109488	-0.417246	0.000668788	-0.46698	0.000114239	0.00490777	0.969549
ATF4	blue	-0.559044	1.91523e-06	0.559044	1.91523e-06	-0.680575	8.44645e-10	-0.173102	0.174873	0.210253	0.0981352	0.0982166	0.443787	0.445877	0.000249951	0.608766	1.20052e-07	0.393178	0.0014341	0.511325	1.8476e-05	-0.00760722	0.952815
L3MBTL3	blue	-0.375422	0.0024303	0.375422	0.0024303	-0.367241	0.00306925	-0.0821546	0.522103	0.388169	0.00166912	0.0864965	0.500272	0.429169	0.000448589	-0.23096	0.0685788	0.20787	0.102093	0.0714472	0.577903	-0.123795	0.333725
GRB10	blue	0.540011	4.93131e-06	-0.540011	4.93131e-06	0.548682	3.22829e-06	0.49222	4.17742e-05	-0.579615	6.4369e-07	-0.0799565	0.533334	-0.597462	2.34831e-07	0.0692834	0.589503	-0.415307	0.000712692	-0.388966	0.00162955	-0.0289521	0.821788
ENDOD1	blue	-0.450925	0.000208217	0.450925	0.000208217	-0.780449	4.66465e-14	-0.473643	8.82644e-05	0.54305	4.25647e-06	0.085988	0.502804	0.590587	3.48801e-07	0.465263	0.000121991	0.533616	6.68964e-06	0.677283	1.09263e-09	-0.00363625	0.977436
SMS	blue	-0.10673	0.405093	0.10673	0.405093	-0.350335	0.00488051	0.00169975	0.989451	-0.272377	0.0308	0.336226	0.00705583	0.314123	0.0121704	0.468273	0.000108707	0.119186	0.35217	0.243151	0.0548286	-0.14225	0.266081
IKBKAP	blue	-0.258306	0.0409523	0.258306	0.0409523	-0.496279	3.52696e-05	0.0429117	0.738429	0.124029	0.332802	0.147076	0.250034	0.509657	1.98789e-05	0.126828	0.321924	0.304457	0.0152639	0.185486	0.14555	-0.0726964	0.571254
NUP43	blue	-0.438929	0.00031994	0.438929	0.00031994	-0.725147	1.80643e-11	-0.348011	0.00519192	0.479975	6.87283e-05	0.161539	0.205934	0.663721	3.05105e-09	0.136203	0.287148	0.546472	3.60041e-06	0.52122	1.18738e-05	0.118346	0.355597
WTAP	blue	-0.421207	0.000586645	0.421207	0.000586645	-0.378811	0.00220245	-0.149633	0.241802	0.1079	0.399934	0.0184593	0.885821	0.459596	0.000151121	0.355289	0.00427105	-0.0370255	0.773274	0.102082	0.425971	-0.0385197	0.764384
LIPG	blue	-0.23001	0.0697567	0.23001	0.0697567	-0.250983	0.0472436	0.000369866	0.997705	0.315757	0.0117052	0.157042	0.219009	0.0893526	0.486174	0.0513672	0.689293	-0.174184	0.172151	0.0693605	0.589087	-0.0391133	0.76086
TSPAN5	blue	-0.431941	0.000407955	0.431941	0.000407955	-0.568694	1.15897e-06	-0.282793	0.0247225	0.492488	4.13128e-05	0.0658965	0.607866	0.536095	5.94803e-06	0.0669117	0.602336	0.429982	0.000436312	0.366649	0.0031208	0.0576108	0.653801
XYLT2	blue	0.384905	0.00184029	-0.384905	0.00184029	0.195651	0.12436	-0.208283	0.101399	-0.0567655	0.658564	0.0723564	0.57306	-0.2125	0.0945151	-0.0629577	0.623998	0.100401	0.433669	0.162672	0.202728	0.238046	0.0602852
MRPL43	blue	0.498186	3.25484e-05	-0.498186	3.25484e-05	0.742504	3.27835e-12	0.222801	0.079234	-0.396102	0.0013111	-0.0371897	0.772296	-0.559086	1.91114e-06	-0.439726	0.000311092	-0.464364	0.000126234	-0.496031	3.56385e-05	0.0866871	0.499325
NAIP	blue	0.0687036	0.592629	-0.0687036	0.592629	0.384322	0.00187243	-0.256693	0.0422745	-0.162716	0.202604	-0.137471	0.282643	-0.0462711	0.718769	-0.264117	0.036467	-0.166792	0.191371	-0.219521	0.0838707	0.238675	0.0595907
TMEM69	blue	-0.359962	0.00375891	0.359962	0.00375891	-0.428652	0.000456578	0.0553841	0.666377	0.355879	0.0042032	-0.130549	0.307813	0.356465	0.00413677	-0.0174347	0.89212	0.286049	0.0230445	0.0695005	0.588334	0.0770936	0.548138
FBXW8	blue	-0.29796	0.0177032	0.29796	0.0177032	-0.591231	3.36244e-07	-0.0596087	0.642599	0.321845	0.0101041	0.149569	0.242007	0.346587	0.00539124	0.205462	0.106216	0.37972	0.00214465	0.414882	0.000722653	-0.0188461	0.883445
DUSP16	blue	-0.391301	0.00151844	0.391301	0.00151844	-0.758652	5.9036e-13	-0.512822	1.72958e-05	0.383341	0.00192772	0.34273	0.00596547	0.669702	1.95263e-09	0.343437	0.00585638	0.467458	0.000112166	0.643108	1.31858e-08	-0.0456782	0.722226
CRCP	blue	-0.242974	0.0550112	0.242974	0.0550112	-0.464593	0.000125142	-0.243454	0.0545185	0.153239	0.230513	0.328175	0.00864452	0.35164	0.00471292	0.246228	0.0517386	0.201622	0.113057	0.424406	0.000527111	-0.0976978	0.44621
RPL7L1	blue	-0.258403	0.0408734	0.258403	0.0408734	-0.643052	1.32368e-08	-0.215999	0.0890849	0.265474	0.0354808	0.17235	0.176784	0.428738	0.000455236	0.4206	0.000598616	0.433878	0.000381579	0.525161	9.91818e-06	-0.0792444	0.536998
LOC441601	blue	0.591068	3.39377e-07	-0.591068	3.39377e-07	0.913422	1.70446e-25	0.550428	2.96004e-06	-0.415874	0.000699586	-0.255735	0.0430772	-0.760185	4.98245e-13	-0.527229	9.01636e-06	-0.709039	7.87288e-11	-0.77485	9.19694e-14	0.122645	0.338269
MDH1B	blue	0.254009	0.044554	-0.254009	0.044554	0.791516	1.14807e-14	0.245748	0.0522107	-0.227846	0.0725009	-0.279302	0.0266354	-0.479135	7.10681e-05	-0.617753	6.90955e-08	-0.509906	1.96635e-05	-0.700306	1.67908e-10	-0.0544104	0.671905
PSMD6	blue	0.46906	0.000105459	-0.46906	0.000105459	0.876462	5.0063e-21	0.559454	1.87541e-06	-0.345812	0.00550258	-0.276438	0.0282962	-0.59358	2.93958e-07	-0.693552	2.96151e-10	-0.728524	1.30937e-11	-0.901262	7.82661e-24	0.00880088	0.945422
WDR66	blue	0.290463	0.0209246	-0.290463	0.0209246	0.772669	1.19178e-13	0.369179	0.00290566	-0.213069	0.0936144	-0.372364	0.0026537	-0.630485	3.06454e-08	-0.522387	1.12603e-05	-0.430116	0.000434308	-0.648208	9.27525e-09	-0.0720707	0.57458
CCDC40	blue	0.492126	4.19377e-05	-0.492126	4.19377e-05	0.765313	2.79826e-13	0.524498	1.02246e-05	-0.339656	0.00646089	-0.24149	0.0565579	-0.765236	2.82283e-13	-0.376114	0.00238216	-0.547002	3.50768e-06	-0.617529	7.00668e-08	0.128017	0.317369
USP39	blue	-0.321557	0.0101753	0.321557	0.0101753	-0.532038	7.20562e-06	0.0467574	0.715938	0.452022	0.00020004	0.04254	0.740615	0.267371	0.034139	0.0604717	0.637784	0.311528	0.0129423	0.286067	0.0230356	0.0325803	0.799892
FBXO9	blue	-0.462698	0.000134468	0.462698	0.000134468	-0.791093	1.21314e-14	-0.496194	3.53956e-05	0.43339	0.000388074	0.256392	0.0425257	0.776125	7.89333e-14	0.235353	0.0633355	0.590189	3.56796e-07	0.628494	3.48851e-08	-0.0175356	0.891499
HIRA	blue	0.0904791	0.480671	-0.0904791	0.480671	-0.118969	0.353055	0.277727	0.0275386	0.00248771	0.984562	0.0228854	0.858697	-0.117743	0.358071	0.0683152	0.594727	0.14995	0.240793	0.0869118	0.498209	0.12186	0.341394
IQSEC3	blue	-0.188649	0.138686	0.188649	0.138686	-0.113514	0.375718	-0.160243	0.209644	0.148432	0.245645	-0.0429612	0.738138	0.0895618	0.485149	-0.0190677	0.882084	0.0664713	0.604732	0.0938749	0.464287	-0.139166	0.276691
SKP2	blue	-0.359143	0.0038446	0.359143	0.0038446	-0.612237	9.71838e-08	-0.243553	0.054417	0.517682	1.39297e-05	-0.0121327	0.924811	0.607289	1.31246e-07	-0.0555032	0.665702	0.515982	1.50311e-05	0.320454	0.0104521	-0.0410044	0.749667
ACSL6	blue	0.119296	0.351724	-0.119296	0.351724	0.522112	1.1402e-05	0.144632	0.258074	0.124517	0.33089	-0.52947	8.12542e-06	-0.457484	0.000163523	-0.463767	0.000129129	-0.180736	0.15633	-0.46015	0.000148017	-0.0834866	0.515355
CCDC24	blue	0.482131	6.30479e-05	-0.482131	6.30479e-05	0.897029	2.64315e-23	0.530739	7.65809e-06	-0.393939	0.00140111	-0.236461	0.0620665	-0.801045	3.20323e-15	-0.555606	2.28194e-06	-0.584764	4.84196e-07	-0.721539	2.5343e-11	0.130228	0.309014
IP6K2	blue	-0.318102	0.0110643	0.318102	0.0110643	-0.548761	3.21567e-06	-0.346478	0.00540675	0.179951	0.158167	0.454278	0.000184135	0.433871	0.000381677	0.210225	0.0981811	0.334366	0.00739813	0.499595	3.06657e-05	0.0749979	0.559099
LOC407835	blue	0.512465	1.75708e-05	-0.512465	1.75708e-05	0.82959	4.44617e-17	0.443281	0.000274276	-0.436627	0.000346805	-0.18722	0.141756	-0.805383	1.75082e-15	-0.360758	0.00367737	-0.571642	9.90914e-07	-0.613178	9.17331e-08	0.0371002	0.772829
AP1S2	blue	-0.272235	0.0308909	0.272235	0.0308909	-0.606933	1.34089e-07	-0.560953	1.73623e-06	0.21304	0.0936608	0.613185	9.16926e-08	0.696464	2.32309e-10	0.182497	0.152266	0.211964	0.095369	0.525217	9.89268e-06	-0.0301377	0.814618
DDR1	blue	-0.275876	0.0286321	0.275876	0.0286321	-0.611629	1.00867e-07	-0.240877	0.057208	0.167158	0.190385	0.24807	0.0499575	0.364941	0.00327385	0.559502	1.87076e-06	0.40186	0.00109624	0.544327	3.99965e-06	0.0670761	0.601442
ALS2CR11	blue	0.46607	0.00011829	-0.46607	0.00011829	0.907762	1.08086e-24	0.433573	0.000385631	-0.324303	0.00951364	-0.37419	0.00251819	-0.598431	2.21938e-07	-0.626127	4.06459e-08	-0.645842	1.09285e-08	-0.846594	2.34227e-18	0.112038	0.381996
SLC6A2	blue	0.24276	0.055232	-0.24276	0.055232	0.650638	7.82536e-09	0.174035	0.172526	-0.124015	0.33286	-0.419774	0.000615245	-0.54096	4.71054e-06	-0.336322	0.00703865	-0.30258	0.015937	-0.451285	0.000205499	-0.0675751	0.598734
KLF2	blue	-0.403181	0.00105164	0.403181	0.00105164	-0.641241	1.49735e-08	-0.472458	9.24444e-05	0.446667	0.000242952	-0.0139639	0.913504	0.434127	0.000378301	0.323728	0.00964913	0.754078	9.7227e-13	0.661971	3.46988e-09	-0.222419	0.0797626
GALNT11	blue	-0.474321	8.59511e-05	0.474321	8.59511e-05	-0.832191	2.89554e-17	-0.253051	0.0453919	0.400688	0.00113721	0.114853	0.370077	0.676591	1.15298e-09	0.33703	0.0069123	0.686222	5.38874e-10	0.593323	2.98326e-07	0.0234529	0.85523
CHST12	blue	-0.395402	0.00133962	0.395402	0.00133962	-0.561483	1.68946e-06	-0.292234	0.0201218	0.565902	1.34248e-06	-0.205598	0.10598	0.269621	0.0326024	0.168104	0.187853	0.713446	5.31565e-11	0.524185	1.03723e-05	-0.00773231	0.95204
CNOT8	blue	-0.402577	0.00107181	0.402577	0.00107181	-0.649126	8.69986e-09	-0.439149	0.000317474	0.45901	0.000154474	-0.0165798	0.89738	0.647703	9.6067e-09	0.309787	0.0134838	0.487151	5.14534e-05	0.474594	8.50339e-05	0.136853	0.284834
ALDH3A2	blue	-0.525133	9.93082e-06	0.525133	9.93082e-06	-0.80785	1.23324e-15	-0.499168	3.12248e-05	0.489622	4.65027e-05	0.16145	0.206186	0.748018	1.85235e-12	0.30316	0.0157262	0.646358	1.05457e-08	0.616237	7.59378e-08	-0.0817556	0.524132
BTG3	blue	-0.203835	0.109075	0.203835	0.109075	-0.310223	0.0133465	0.379669	0.00214785	0.48109	6.57342e-05	-0.0934457	0.466341	0.0712925	0.578729	-0.0994574	0.438023	-0.19284	0.12997	-0.147589	0.248364	-0.112203	0.381292
KIAA0391	blue	0.0921041	0.472793	-0.0921041	0.472793	0.455203	0.000177957	0.0894817	0.485542	0.0898732	0.483627	-0.298972	0.0173026	-0.262185	0.0379107	-0.545796	3.72204e-06	-0.297538	0.0178725	-0.466654	0.000115677	-0.0251131	0.845104
PARP16	blue	-0.248444	0.0496022	0.248444	0.0496022	-0.521526	1.17101e-05	0.217423	0.0869467	0.233659	0.0653175	-0.0606953	0.636539	0.310232	0.0133435	0.181802	0.153861	0.418898	0.000633343	0.211207	0.0965862	0.0145068	0.910154
PSMG3	blue	-0.501708	2.80284e-05	0.501708	2.80284e-05	-0.709255	7.72412e-11	-0.302532	0.0159545	0.229957	0.0698225	0.32354	0.00969366	0.546986	3.51037e-06	0.399458	0.00118165	0.502122	2.7537e-05	0.59408	2.85628e-07	-0.050231	0.695827
XPNPEP3	blue	0.435511	0.00036056	-0.435511	0.00036056	0.566111	1.32785e-06	0.356732	0.00410669	-0.282318	0.0249759	-0.194609	0.126417	-0.48063	6.69538e-05	-0.352046	0.0046619	-0.380892	0.00207216	-0.484824	5.6559e-05	0.138954	0.277432
CTDSPL	blue	-0.332842	0.00768938	0.332842	0.00768938	-0.725447	1.75588e-11	-0.427153	0.000480431	0.229178	0.0708012	0.261266	0.0386135	0.617126	7.18518e-08	0.405244	0.000985308	0.721423	2.56191e-11	0.692091	3.34154e-10	-0.162826	0.202294
SELK	blue	-0.4342	0.000377355	0.4342	0.000377355	-0.505245	2.40809e-05	-0.142699	0.264561	0.528696	8.42339e-06	0.0302808	0.813753	0.396492	0.00129541	0.0621997	0.628189	0.0165553	0.897531	0.173022	0.175077	-0.115984	0.36535
POLE4	blue	-0.490835	4.42361e-05	0.490835	4.42361e-05	-0.631255	2.91392e-08	-0.0674406	0.599463	0.509882	1.96841e-05	-0.300952	0.0165413	0.480585	6.70764e-05	0.20017	0.115731	0.605201	1.48763e-07	0.308044	0.0140452	-0.149823	0.241198
RBM22	blue	-0.365067	0.00326235	0.365067	0.00326235	-0.595492	2.63281e-07	-0.318173	0.0110454	0.0776342	0.545327	0.33868	0.00662546	0.399524	0.00117922	0.641391	1.48218e-08	0.275444	0.0288929	0.571639	9.91086e-07	-0.143164	0.26299
C6orf201	blue	0.520974	1.20074e-05	-0.520974	1.20074e-05	0.918752	2.65666e-26	0.576134	7.78216e-07	-0.324966	0.00935969	-0.383417	0.00192341	-0.782542	3.60092e-14	-0.575449	8.076e-07	-0.628095	3.57987e-08	-0.809142	1.02441e-15	0.068871	0.591726
ARHGAP28	blue	0.53759	5.53889e-06	-0.53759	5.53889e-06	0.772114	1.27252e-13	0.044329	0.730114	-0.354354	0.00438071	-0.177714	0.163488	-0.400011	0.00116147	-0.455905	0.000173393	-0.41959	0.000619008	-0.533507	6.72413e-06	0.0565272	0.659909
CETN1	blue	0.478827	7.19441e-05	-0.478827	7.19441e-05	0.9248	2.7455e-27	0.511363	1.84454e-05	-0.299032	0.0172791	-0.397324	0.00126256	-0.720537	2.78178e-11	-0.622021	5.28251e-08	-0.646226	1.06421e-08	-0.844153	3.65141e-18	0.1092	0.394246
UBE2E3	blue	-0.0939486	0.463935	0.0939486	0.463935	-0.177944	0.162934	0.267893	0.0337774	0.334063	0.0074553	-0.154572	0.226435	0.112304	0.380861	-0.169459	0.184267	-0.0714872	0.57769	-0.155118	0.224779	0.0557388	0.664367
TMCO5A	blue	0.578777	6.73915e-07	-0.578777	6.73915e-07	0.944858	2.86879e-31	0.290348	0.0209775	-0.393099	0.00143757	-0.232296	0.0669489	-0.693836	2.89241e-10	-0.524991	9.99609e-06	-0.628721	3.43739e-08	-0.683947	6.46618e-10	0.0916128	0.475167
GRB2	blue	-0.461994	0.00013809	0.461994	0.00013809	-0.856138	3.82313e-19	-0.463754	0.000129193	0.345007	0.00562035	0.343412	0.00586015	0.631255	2.91403e-08	0.564377	1.45382e-06	0.671815	1.66375e-09	0.806325	1.53241e-15	0.0678619	0.597179
AIFM1	blue	-0.205282	0.10653	0.205282	0.10653	-0.46955	0.000103486	-0.127456	0.319511	0.664496	2.88111e-09	-0.0506559	0.693381	0.421296	0.000584912	-0.284517	0.0238217	0.358766	0.00388452	0.200021	0.116007	0.166974	0.190881
TFG	blue	-0.111943	0.382404	0.111943	0.382404	-0.416572	0.00068376	-0.127199	0.320498	0.124605	0.330546	0.290202	0.0210451	0.345362	0.00556806	0.376622	0.00234732	-0.107411	0.402086	0.228875	0.0711855	0.0218437	0.865068
DCTPP1	blue	-0.537458	5.57386e-06	0.537458	5.57386e-06	-0.850589	1.11384e-18	-0.479163	7.09891e-05	0.275544	0.0288325	0.394692	0.00136915	0.741847	3.50578e-12	0.493709	3.92695e-05	0.553411	2.54935e-06	0.70794	8.67349e-11	-0.0238744	0.852657
TTBK2	blue	0.446056	0.000248354	-0.446056	0.000248354	0.881834	1.39936e-21	0.424766	0.000520767	-0.499006	3.14397e-05	-0.182451	0.152373	-0.661071	3.70625e-09	-0.411022	0.000819095	-0.667304	2.33811e-09	-0.692407	3.25545e-10	0.10092	0.431283
SPEM1	blue	0.594577	2.77556e-07	-0.594577	2.77556e-07	0.864714	6.68677e-20	0.281481	0.0254277	-0.386757	0.00174133	-0.205453	0.106232	-0.771361	1.39026e-13	-0.388025	0.00167636	-0.485217	5.56642e-05	-0.506646	2.26645e-05	0.0163257	0.898944
LRRC42	blue	-0.278715	0.0269694	0.278715	0.0269694	-0.426414	0.000492605	0.368625	0.00295162	0.475272	8.28007e-05	-0.346833	0.0053564	0.103567	0.419232	0.0618392	0.630185	0.32801	0.00868	0.0501548	0.696267	0.025896	0.840338
HMGN4	blue	-0.452979	0.000193148	0.452979	0.000193148	-0.76441	3.10088e-13	-0.55074	2.91424e-06	0.585982	4.52347e-07	0.140098	0.273455	0.726983	1.51733e-11	0.279049	0.0267791	0.525782	9.63881e-06	0.609952	1.11722e-07	0.0296331	0.817668
CATSPER3	blue	0.593805	2.9017e-07	-0.593805	2.9017e-07	0.94776	5.75392e-32	0.353244	0.00451402	-0.436725	0.000345626	-0.183289	0.150466	-0.792078	1.06678e-14	-0.468274	0.000108703	-0.632002	2.77465e-08	-0.647043	1.00573e-08	0.0757176	0.555323
TRIM68	blue	0.287231	0.0224599	-0.287231	0.0224599	0.345949	0.00548276	0.441702	0.000290105	-0.532326	7.10888e-06	0.281754	0.0252797	-0.324414	0.0094877	-0.0930593	0.468194	-0.370691	0.00278351	-0.317602	0.0111981	0.0877453	0.494082
EHMT1	blue	0.350513	0.00485738	-0.350513	0.00485738	0.435156	0.000365036	0.287772	0.0221963	0.00358603	0.977747	-0.231475	0.0679465	-0.533363	6.77002e-06	-0.369135	0.00290929	-0.101172	0.430127	-0.264212	0.0363971	0.00424227	0.973676
NIPSNAP1	blue	-0.227841	0.072507	0.227841	0.072507	-0.628542	3.47762e-08	-0.408236	0.000895786	0.399757	0.0011707	0.220536	0.0824126	0.461191	0.000142334	0.211384	0.0963004	0.608074	1.25178e-07	0.584449	4.92776e-07	0.067261	0.600438
MRRF	blue	0.429639	0.000441448	-0.429639	0.000441448	0.40258	0.00107172	0.239839	0.0583208	-0.424658	0.00052267	0.179666	0.158838	-0.265084	0.0357617	-0.191903	0.131881	-0.525911	9.58176e-06	-0.370735	0.00278005	-0.137357	0.283046
MALL	blue	0.498167	3.25744e-05	-0.498167	3.25744e-05	0.77722	6.9165e-14	0.0236345	0.854121	-0.701145	1.56306e-10	0.217754	0.0864557	-0.473875	8.74652e-05	-0.228505	0.071656	-0.534689	6.35866e-06	-0.377011	0.002321	-0.00267113	0.983424
RGS5	blue	-0.546899	3.52549e-06	0.546899	3.52549e-06	-0.751187	1.32537e-12	-0.338855	0.00659572	0.504004	2.54028e-05	-0.125432	0.327319	0.702797	1.35663e-10	0.286896	0.0226245	0.66057	3.84409e-09	0.482916	6.10883e-05	-0.0744597	0.56193
NEK9	blue	-0.368165	0.00299029	0.368165	0.00299029	-0.721133	2.63207e-11	-0.147872	0.247449	0.557067	2.11875e-06	0.0257312	0.841341	0.513249	1.69728e-05	0.133158	0.298159	0.60473	1.53003e-07	0.491976	4.21987e-05	0.0613835	0.632714
TUBA1C	blue	0.000529499	0.996714	-0.000529499	0.996714	-0.39616	0.00130873	-0.112738	0.379011	-0.112616	0.379529	0.353617	0.00446883	0.253951	0.0446043	0.501112	2.87498e-05	0.0672503	0.600496	0.370686	0.00278391	0.149958	0.240769
PSMA4	blue	0.35659	0.00412268	-0.35659	0.00412268	0.736961	5.73631e-12	0.213721	0.092591	-0.537276	5.62253e-06	-0.0436395	0.734155	-0.255191	0.0435384	-0.455036	0.000179056	-0.630292	3.10342e-08	-0.694195	2.80745e-10	-0.00533212	0.966917
NACA2	blue	0.218773	0.0849576	-0.218773	0.0849576	0.760461	4.83173e-13	0.240809	0.0572804	-0.164196	0.198472	-0.420777	0.000595096	-0.494618	3.78087e-05	-0.601619	1.84042e-07	-0.362975	0.00345832	-0.662794	3.26657e-09	-0.126157	0.324511
PPP3CB	blue	-0.53691	5.7215e-06	0.53691	5.7215e-06	-0.674199	1.38661e-09	-0.307706	0.0141563	0.251855	0.0464559	-0.00531132	0.967046	0.680032	8.81496e-10	0.437398	0.000337584	0.525388	9.81535e-06	0.438175	0.000328528	-0.0434394	0.73533
DNAJC18	blue	-0.125898	0.325511	0.125898	0.325511	0.0726474	0.571514	-0.145087	0.256565	0.0994469	0.438071	-0.24996	0.048183	-0.149735	0.241477	0.0938315	0.464494	0.209282	0.0997335	0.0951006	0.458448	-0.152252	0.233567
HUS1	blue	-0.00324953	0.979835	0.00324953	0.979835	-0.156434	0.22082	-0.00333228	0.979321	0.0554495	0.666006	-0.0376496	0.769557	0.164781	0.196857	0.184002	0.148857	-0.239283	0.0589241	-0.0164134	0.898405	0.0515842	0.688048
PFDN1	blue	-0.490042	4.57067e-05	0.490042	4.57067e-05	-0.740699	3.93959e-12	-0.339645	0.00646273	0.589982	3.61012e-07	-0.0242395	0.85043	0.544543	3.95748e-06	0.314612	0.0120296	0.509942	1.96324e-05	0.513703	1.66345e-05	0.0219095	0.864664
HEXIM1	blue	-0.505468	2.38497e-05	0.505468	2.38497e-05	-0.849586	1.34494e-18	-0.51564	1.52623e-05	0.62864	3.4556e-08	0.0838722	0.51341	0.641312	1.49015e-08	0.441037	0.000297024	0.613246	9.135e-08	0.706606	9.74957e-11	-0.0607006	0.63651
C19orf44	blue	0.213248	0.0933337	-0.213248	0.0933337	0.5044	2.49739e-05	0.0520611	0.685314	-0.0879157	0.49324	-0.203959	0.108856	-0.536585	5.811e-06	-0.238865	0.0593815	-0.166237	0.192875	-0.216971	0.0876213	-0.122809	0.337619
TM2D3	blue	-0.458311	0.000158556	0.458311	0.000158556	-0.375941	0.00239408	0.0575703	0.654029	0.277398	0.0277302	-0.0827877	0.51889	0.282593	0.0248291	-0.0175402	0.89147	0.351712	0.00470383	0.118184	0.356262	-0.201611	0.113078
SPATA12	blue	0.28372	0.0242348	-0.28372	0.0242348	0.732892	8.5742e-12	0.113761	0.374672	-0.154178	0.227633	-0.317201	0.0113067	-0.619025	6.38074e-08	-0.418736	0.000636732	-0.33179	0.00789633	-0.442678	0.000280222	0.00106109	0.993415
FNBP4	blue	-0.458505	0.000157413	0.458505	0.000157413	-0.754212	9.58375e-13	-0.356042	0.00418458	0.364244	0.0033383	0.108776	0.396097	0.673244	1.49188e-09	0.37081	0.00277407	0.593426	2.9657e-07	0.552996	2.60311e-06	-0.0204544	0.873576
OXCT2	blue	0.0416428	0.745899	-0.0416428	0.745899	0.357514	0.00402	-0.0592389	0.644667	-0.0370041	0.773402	-0.0275018	0.83058	-0.416009	0.000696494	-0.138454	0.27918	-0.0794323	0.53603	-0.0318663	0.80419	-0.0733522	0.567778
TAPT1	blue	0.415035	0.000719064	-0.415035	0.000719064	0.625572	4.21207e-08	0.245703	0.0522559	-0.0387624	0.762942	-0.323712	0.00965281	-0.425011	0.000516488	-0.554576	2.40392e-06	-0.481491	6.46875e-05	-0.633106	2.58027e-08	-0.124117	0.332456
NUMB	blue	-0.264275	0.036351	0.264275	0.036351	-0.412822	0.00077277	0.0465269	0.71728	0.121198	0.344041	-0.0178942	0.889294	0.249713	0.0484118	0.393759	0.00140884	0.17881	0.160866	0.194099	0.127434	0.208989	0.10022
AGBL2	blue	0.485705	5.45735e-05	-0.485705	5.45735e-05	0.903872	3.59512e-24	0.481087	6.57427e-05	-0.36021	0.00373341	-0.245857	0.0521032	-0.698194	2.00848e-10	-0.603881	1.60943e-07	-0.661358	3.62936e-09	-0.798091	4.79302e-15	0.114621	0.371051
SLC30A6	blue	-0.326414	0.00903079	0.326414	0.00903079	-0.440886	0.000298612	-0.00246274	0.984717	0.176426	0.166611	0.125908	0.325474	0.61367	8.89968e-08	-0.0396065	0.757936	0.0373257	0.771486	-0.00174719	0.989157	0.0425939	0.740298
ETV3	blue	-0.292971	0.0197953	0.292971	0.0197953	-0.636879	2.00867e-08	-0.344615	0.00567838	0.209722	0.0990075	0.358737	0.00388766	0.534754	6.33913e-06	0.358361	0.00392789	0.295349	0.0187733	0.505433	2.38859e-05	0.115763	0.366269
GNPAT	blue	0.4632	0.000131936	-0.4632	0.000131936	0.882158	1.29327e-21	0.37056	0.00279388	-0.462959	0.000133145	-0.177924	0.162982	-0.547992	3.34032e-06	-0.540266	4.87107e-06	-0.75262	1.13734e-12	-0.809212	1.0142e-15	0.0234472	0.855265
COX15	blue	-0.409776	0.000852628	0.409776	0.000852628	-0.764847	2.95063e-13	-0.536955	5.70923e-06	0.598999	2.14685e-07	0.134382	0.293701	0.633755	2.47218e-08	0.295524	0.0186997	0.585589	4.62392e-07	0.663551	3.08954e-09	0.00848647	0.947369
SCARB2	blue	-0.332514	0.00775341	0.332514	0.00775341	-0.624837	4.41517e-08	-0.390905	0.00153676	0.068293	0.594847	0.327959	0.00869096	0.594814	2.73788e-07	0.670832	1.79276e-09	0.193831	0.12797	0.511811	1.80854e-05	0.0160624	0.900566
NOL9	blue	-0.315725	0.011714	0.315725	0.011714	-0.482496	6.21289e-05	0.11564	0.366782	0.213753	0.0925419	0.00350984	0.97822	0.242123	0.055894	0.181812	0.153837	0.449205	0.000221661	0.29535	0.0187729	0.197262	0.12123
BPTF	blue	-0.328005	0.00868106	0.328005	0.00868106	-0.577891	7.07344e-07	-0.132923	0.299023	0.538666	5.26053e-06	-0.0919365	0.473602	0.520549	1.22407e-05	0.00884007	0.945179	0.350874	0.00481061	0.2163	0.0886294	0.00707104	0.956137
MAPKAPK5	blue	-0.393316	0.00142808	0.393316	0.00142808	-0.678482	9.95262e-10	0.137498	0.282546	0.401043	0.00112464	-0.0428818	0.738605	0.461229	0.000142129	0.211281	0.0964657	0.393141	0.00143572	0.254435	0.0441855	0.125444	0.327276
HERC2P2	blue	-0.33369	0.00752618	0.33369	0.00752618	-0.487542	5.06393e-05	-0.224193	0.0773288	0.124575	0.330664	0.150086	0.240363	0.526509	9.32107e-06	0.231733	0.0676312	0.351744	0.00469987	0.337459	0.00683672	0.0230177	0.857889
TRIM42	blue	0.65785	4.68255e-09	-0.65785	4.68255e-09	0.893033	7.94941e-23	0.287363	0.0223955	-0.400427	0.00114651	-0.190032	0.135762	-0.80101	3.21873e-15	-0.411692	0.000801553	-0.497173	3.39691e-05	-0.519787	1.26701e-05	0.0042702	0.973503
CNTN2	blue	0.590765	3.45299e-07	-0.590765	3.45299e-07	0.811787	6.97633e-16	0.234498	0.0643297	-0.397346	0.0012617	-0.137211	0.283561	-0.748612	1.74044e-12	-0.327605	0.00876786	-0.428366	0.00046104	-0.434315	0.000375843	0.101787	0.427316
AKAP13	blue	-0.438272	0.000327408	0.438272	0.000327408	-0.78208	3.81359e-14	-0.509297	2.01946e-05	0.268907	0.0330836	0.352094	0.00465589	0.644427	1.20467e-08	0.552561	2.66062e-06	0.487154	5.1447e-05	0.718405	3.38659e-11	-0.0481152	0.708053
TMEM158	blue	-0.364871	0.0032803	0.364871	0.0032803	-0.643562	1.27823e-08	-0.393568	0.00141709	0.0580937	0.651087	0.308654	0.0138464	0.406019	0.000961371	0.739258	4.55692e-12	0.435418	0.000361729	0.657345	4.85629e-09	-0.0576683	0.653478
C11orf1	blue	0.147293	0.249327	-0.147293	0.249327	0.57206	9.69062e-07	0.0338603	0.792202	-0.0959025	0.45465	-0.101709	0.427669	-0.365875	0.00318937	-0.526027	9.5309e-06	-0.37841	0.00222836	-0.44801	0.00023147	-0.107416	0.402063
TRAK1	blue	-0.0631002	0.623212	0.0631002	0.623212	-0.558181	2.00174e-06	-0.189022	0.137894	0.538724	5.24586e-06	-0.0163709	0.898666	0.269457	0.0327126	0.22923	0.070736	0.361587	0.00359409	0.445399	0.000254279	0.0718125	0.575955
MSI2	blue	-0.356326	0.00415239	0.356326	0.00415239	-0.686512	5.26434e-10	-0.524508	1.02199e-05	0.504348	2.50296e-05	0.325207	0.00930411	0.578047	7.01328e-07	0.209283	0.0997324	0.433166	0.000391082	0.584994	4.78025e-07	-0.0614545	0.632319
TMEM98	blue	-0.38383	0.0019	0.38383	0.0019	-0.649005	8.7736e-09	-0.353895	0.0044354	0.155651	0.223169	0.201555	0.11318	0.565642	1.36089e-06	0.362255	0.00352814	0.719909	2.94824e-11	0.621764	5.36926e-08	-0.184271	0.148253
SLC6A8	blue	-0.332056	0.00784344	0.332056	0.00784344	-0.359848	0.00377079	0.0141195	0.912543	0.439049	0.000318594	-0.262439	0.037718	-0.00387033	0.975984	0.344768	0.00565563	0.17122	0.179683	0.226522	0.0742225	0.0179996	0.888646
TLK1	blue	-0.34414	0.00574963	0.34414	0.00574963	-0.437451	0.000336961	-0.143313	0.26249	0.437385	0.000337744	-0.10839	0.397782	0.48483	5.65446e-05	0.0440904	0.731512	0.0979606	0.444982	0.106963	0.40406	-0.0694657	0.588521
IFNGR2	blue	-0.262113	0.037965	0.262113	0.037965	-0.542826	4.30301e-06	-0.305986	0.0147336	0.503657	2.57853e-05	-0.0513041	0.689656	0.299858	0.016958	0.41678	0.000679102	0.344551	0.00568795	0.476638	7.84616e-05	-0.0849273	0.508107
MANSC1	blue	-0.365242	0.00324643	0.365242	0.00324643	-0.772725	1.18391e-13	-0.557993	2.02103e-06	0.435454	0.00036127	0.277418	0.0277184	0.688377	4.52727e-10	0.338174	0.00671231	0.619985	6.00726e-08	0.702346	1.41017e-10	0.0864959	0.500275
CRKL	blue	-0.20829	0.101388	0.20829	0.101388	-0.537292	5.61833e-06	-0.317977	0.0110974	0.491975	4.21997e-05	-0.0284579	0.824782	0.213802	0.0924646	0.253101	0.0453473	0.498702	3.18463e-05	0.517334	1.4149e-05	-0.210141	0.0983186
DAB2IP	blue	-0.264367	0.0362834	0.264367	0.0362834	-0.488025	4.9649e-05	0.0136151	0.915656	0.499372	3.09564e-05	-0.23505	0.0636871	0.0504023	0.694841	0.230737	0.0688533	0.640021	1.62636e-08	0.445167	0.0002564	-0.0720776	0.574543
FAM92A1	blue	0.521316	1.18223e-05	-0.521316	1.18223e-05	0.921347	1.02594e-26	0.385767	0.00179362	-0.313858	0.0122474	-0.362171	0.00353642	-0.641534	1.46791e-08	-0.636355	2.08025e-08	-0.608988	1.18451e-07	-0.798034	4.82987e-15	0.0507237	0.692991
B3GALT4	blue	0.447141	0.000238847	-0.447141	0.000238847	0.786369	2.22647e-14	0.148998	0.243827	-0.587993	4.04011e-07	0.0222413	0.862635	-0.550815	2.90337e-06	-0.289023	0.021597	-0.399897	0.00116562	-0.438373	0.000326247	-0.0356765	0.781326
LSG1	blue	-0.184879	0.146895	0.184879	0.146895	-0.383909	0.00189555	0.13586	0.288373	0.475341	8.25755e-05	-0.0437839	0.733308	0.264973	0.0358422	-0.19165	0.132402	0.149561	0.242032	0.0266458	0.835779	0.0482945	0.707014
C20orf144	blue	0.563828	1.49605e-06	-0.563828	1.49605e-06	0.819373	2.23956e-16	0.223204	0.078678	-0.389159	0.0016201	-0.161021	0.207411	-0.702284	1.41772e-10	-0.363209	0.00343594	-0.503092	2.6417e-05	-0.487526	5.06722e-05	0.0309617	0.809642
NHEJ1	blue	0.532777	6.95957e-06	-0.532777	6.95957e-06	0.797202	5.40364e-15	0.433512	0.000386444	-0.506264	2.30427e-05	-0.101707	0.427681	-0.606264	1.39589e-07	-0.394609	0.00137266	-0.636498	2.06054e-08	-0.687493	4.86348e-10	0.0330684	0.796957
C10orf76	blue	-0.435814	0.000356777	0.435814	0.000356777	-0.655869	5.39928e-09	-0.0030332	0.981177	0.495113	3.70347e-05	0.0870206	0.497669	0.458672	0.000156434	0.151589	0.235633	0.249904	0.0482348	0.292294	0.0200948	-0.0424994	0.740854
RBM3	blue	-0.392351	0.00147072	0.392351	0.00147072	-0.763224	3.54566e-13	-0.377731	0.00227287	0.248217	0.0498182	0.289012	0.0216024	0.579006	6.65524e-07	0.473599	8.84142e-05	0.628119	3.57423e-08	0.699493	1.79928e-10	-0.0698616	0.586393
SLC39A14	blue	-0.203446	0.109767	0.203446	0.109767	-0.396641	0.00128949	0.0616463	0.631255	0.454676	0.000181452	-0.380104	0.00212066	0.0457902	0.721573	0.449215	0.000221583	0.256416	0.0425053	0.215506	0.0898345	0.0568321	0.658188
NOP10	blue	-0.358681	0.00389358	0.358681	0.00389358	-0.679384	9.27444e-10	-0.357684	0.00400137	0.1441	0.25985	0.315453	0.0117906	0.445391	0.000254355	0.69346	2.98415e-10	0.384945	0.00183807	0.654145	6.10677e-09	-0.0767074	0.55015
KIAA1257	blue	0.508774	2.06613e-05	-0.508774	2.06613e-05	0.839396	8.48896e-18	0.587426	4.17113e-07	-0.378301	0.00223548	-0.309061	0.0137153	-0.791381	1.16846e-14	-0.393624	0.00141471	-0.6426	1.36517e-08	-0.737089	5.66356e-12	0.098866	0.440765
RNF149	blue	-0.271034	0.0316679	0.271034	0.0316679	-0.453714	0.000188001	0.223659	0.0780554	0.485099	5.59313e-05	-0.0775694	0.545664	0.180828	0.156115	0.044806	0.727322	0.125224	0.32813	0.116818	0.361889	-0.0132373	0.917988
KIF9	blue	0.480593	6.70541e-05	-0.480593	6.70541e-05	0.906987	1.37896e-24	0.540111	4.90739e-06	-0.390447	0.00155827	-0.331809	0.00789242	-0.787	2.05466e-14	-0.496162	3.54433e-05	-0.594955	2.71567e-07	-0.769868	1.65551e-13	0.0428816	0.738606
TMEM217	blue	0.34282	0.00595139	-0.34282	0.00595139	0.766903	2.33302e-13	0.397416	0.00125896	-0.138029	0.280673	-0.421531	0.000580346	-0.722075	2.41095e-11	-0.366049	0.00317378	-0.581507	5.80079e-07	-0.658979	4.31542e-09	-0.0279935	0.827597
WDR60	blue	0.514255	1.62321e-05	-0.514255	1.62321e-05	0.84733	2.04573e-18	0.352792	0.00456927	-0.305917	0.0147571	-0.231143	0.0683529	-0.594427	2.79974e-07	-0.618628	6.54149e-08	-0.570252	1.0671e-06	-0.716622	3.98682e-11	0.0582778	0.650053
BFAR	blue	-0.266768	0.0345603	0.266768	0.0345603	-0.347753	0.00522754	0.0159976	0.900965	0.248037	0.0499894	-0.205307	0.106487	0.16377	0.199655	0.180005	0.15804	0.319245	0.010763	0.156071	0.221907	0.0131242	0.918687
HADH	blue	-0.20631	0.104751	0.20631	0.104751	-0.564497	1.44477e-06	-0.35901	0.00385863	0.634799	2.30703e-08	-0.0559377	0.663242	0.442317	0.000283839	-0.0715189	0.57752	0.684733	6.07273e-10	0.484331	5.76975e-05	-0.0245977	0.848245
DNMBP	blue	-0.143921	0.260448	0.143921	0.260448	-0.52604	9.52498e-06	-0.259531	0.0399706	0.454528	0.000182443	0.0517098	0.687327	0.392277	0.00147406	0.0784062	0.541326	0.468874	0.000106219	0.429139	0.000449061	0.244835	0.0531193
LRRC37B	blue	0.618244	6.70095e-08	-0.618244	6.70095e-08	0.772933	1.1551e-13	0.404317	0.00101463	-0.330025	0.0082542	-0.147836	0.247565	-0.693383	3.00322e-10	-0.478482	7.29376e-05	-0.572235	9.6002e-07	-0.62327	4.87957e-08	0.0472692	0.712963
HAX1	blue	0.402161	0.00108593	-0.402161	0.00108593	0.620229	5.9159e-08	0.287738	0.0222131	-0.349915	0.00493555	-0.135214	0.290697	-0.587614	4.12734e-07	-0.298239	0.0175919	-0.333113	0.0076369	-0.431366	0.000416105	-0.0107329	0.933465
OXSR1	blue	-0.500529	2.94728e-05	0.500529	2.94728e-05	-0.817669	2.90428e-16	-0.261782	0.0382174	0.361289	0.00362382	0.294922	0.0189534	0.681164	8.0633e-10	0.410591	0.000830565	0.293473	0.0195756	0.490833	4.42405e-05	-0.167479	0.189523
FLYWCH2	blue	-0.16454	0.197522	0.16454	0.197522	-0.247527	0.0504773	0.164329	0.198103	0.0173037	0.892925	-0.0223397	0.862033	-0.0028653	0.982219	0.147241	0.249496	0.369428	0.00288521	0.208314	0.101347	-0.0907194	0.479502
SLC7A7	blue	0.535566	6.09973e-06	-0.535566	6.09973e-06	0.899065	1.48207e-23	0.348439	0.00513326	-0.506354	2.29532e-05	-0.229769	0.070058	-0.758386	6.07962e-13	-0.329197	0.0084269	-0.519432	1.28746e-05	-0.583155	5.29552e-07	-0.0336575	0.79342
ZSWIM1	blue	-0.176547	0.166317	0.176547	0.166317	-0.354797	0.00432839	0.00592227	0.963258	0.397876	0.00124118	-0.193831	0.12797	-0.00545145	0.966177	0.195124	0.125398	0.425895	0.000501321	0.334967	0.00728607	0.0566437	0.659251
CHDH	blue	0.638161	1.84342e-08	-0.638161	1.84342e-08	0.662197	3.41306e-09	0.312248	0.0127242	-0.316631	0.0114626	0.161835	0.205094	-0.653616	6.34086e-09	-0.445957	0.00024924	-0.626951	3.85443e-08	-0.464916	0.000123613	0.138166	0.280192
RAB6A	blue	-0.439274	0.00031608	0.439274	0.00031608	-0.670458	1.84415e-09	-0.373484	0.00256987	0.249592	0.0485244	0.0965251	0.451713	0.687417	4.89341e-10	0.524463	1.0241e-05	0.362866	0.00346885	0.477732	7.51409e-05	0.106805	0.404762
SGCB	blue	-0.0652106	0.611615	0.0652106	0.611615	-0.325024	0.0093464	-0.0439902	0.732099	0.316487	0.0115023	-0.240639	0.0574619	0.235874	0.0627358	0.30376	0.0155107	0.0465527	0.717129	0.114565	0.371284	0.108817	0.395918
CDR2	blue	0.54424	4.0165e-06	-0.54424	4.0165e-06	0.891335	1.25271e-22	0.607189	1.32039e-07	-0.554672	2.39233e-06	-0.179583	0.159032	-0.675316	1.27242e-09	-0.467201	0.000113276	-0.71091	6.66962e-11	-0.826411	7.43558e-17	-0.0217182	0.865835
NSD1	blue	-0.280687	0.0258621	0.280687	0.0258621	-0.409296	0.000865861	-0.0178977	0.889272	0.545359	3.80269e-06	-0.0835397	0.515087	0.257003	0.0420179	-0.123307	0.335646	0.23343	0.0655895	0.183943	0.148988	-0.0127206	0.921179
ACSL1	blue	0.0400222	0.755474	-0.0400222	0.755474	0.165943	0.193674	-0.039935	0.75599	-0.30038	0.016758	0.133653	0.296352	-0.0212267	0.868845	0.0405199	0.75253	-0.0312693	0.807787	-0.0495183	0.699937	-0.0919467	0.473553
IDH3B	blue	0.406663	0.000941873	-0.406663	0.000941873	0.393299	0.00142879	0.158633	0.214318	-0.14332	0.262466	-0.205317	0.106469	-0.518659	1.3331e-05	-0.102735	0.423002	-0.0749406	0.5594	-0.122617	0.33838	-0.185704	0.14507
CKLF	blue	0.521609	1.16662e-05	-0.521609	1.16662e-05	0.948815	3.13635e-32	0.461938	0.000138382	-0.373419	0.00257468	-0.349541	0.00498495	-0.781159	4.27379e-14	-0.595292	2.66344e-07	-0.559082	1.91149e-06	-0.761979	4.07832e-13	-0.03012	0.814724
TRIM25	blue	-0.378289	0.00223625	0.378289	0.00223625	-0.72828	1.34036e-11	-0.48221	6.2847e-05	0.662016	3.45849e-09	-0.0995673	0.437514	0.440309	0.000304758	0.409743	0.000853536	0.638452	1.80781e-08	0.664163	2.95304e-09	0.0270205	0.833502
SNRPC	blue	0.496717	3.4626e-05	-0.496717	3.4626e-05	0.781032	4.34156e-14	0.344484	0.00569791	-0.266048	0.0350702	-0.27546	0.0288834	-0.73301	8.47542e-12	-0.47646	7.90137e-05	-0.457011	0.000166421	-0.558032	2.01698e-06	-0.0456074	0.72264
CASP2	blue	-0.00688028	0.95732	0.00688028	0.95732	-0.173386	0.174157	0.15496	0.225256	0.0302461	0.813963	0.196093	0.123495	0.0123456	0.923496	0.0146681	0.909159	0.0596038	0.642627	0.102938	0.422081	0.0165521	0.897551
PAPOLB	blue	0.398811	0.00120567	-0.398811	0.00120567	0.833219	2.43911e-17	0.483692	5.92064e-05	-0.186351	0.143649	-0.514614	1.59757e-05	-0.604416	1.55894e-07	-0.591262	3.35658e-07	-0.563138	1.55065e-06	-0.825304	8.87249e-17	0.0203075	0.874477
DNHD1	blue	0.290726	0.0208035	-0.290726	0.0208035	0.779929	4.97254e-14	0.291528	0.0204387	-0.155573	0.223405	-0.434435	0.000374286	-0.608811	1.19721e-07	-0.567831	1.21301e-06	-0.430279	0.000431903	-0.65577	5.43781e-09	-0.0528254	0.680941
HEXA	blue	-0.487816	5.00757e-05	0.487816	5.00757e-05	-0.844896	3.19215e-18	-0.422927	0.000553916	0.355441	0.00425347	0.309757	0.0134934	0.584419	4.93617e-07	0.554957	2.35815e-06	0.667113	2.37181e-09	0.795634	6.66814e-15	-0.0753443	0.55728
ZNF275	blue	-0.416705	0.000680789	0.416705	0.000680789	-0.632204	2.73815e-08	-0.509359	2.01401e-05	0.62001	5.9981e-08	0.0845859	0.50982	0.550216	2.99143e-06	0.0841741	0.51189	0.459322	0.000152682	0.527671	8.83347e-06	0.00912856	0.943393
LSS	blue	-0.28794	0.0221149	0.28794	0.0221149	-0.514937	1.5748e-05	-0.202943	0.110667	0.262136	0.0379475	-0.0249117	0.846332	0.326052	0.00911208	0.392371	0.00146984	0.554928	2.36153e-06	0.440572	0.000301944	-0.0640882	0.617771
RAF1	blue	-0.522736	1.10825e-05	0.522736	1.10825e-05	-0.816618	3.40413e-16	-0.206092	0.105126	0.553865	2.49169e-06	-0.0153833	0.90475	0.610512	1.0798e-07	0.367628	0.00303588	0.522157	1.13787e-05	0.506007	2.33007e-05	0.0639564	0.618496
C16orf78	blue	0.617857	6.86501e-08	-0.617857	6.86501e-08	0.824073	1.07836e-16	0.247147	0.050844	-0.322087	0.0100445	-0.175949	0.167778	-0.710666	6.81582e-11	-0.43361	0.000385136	-0.527595	8.86498e-06	-0.524589	1.01823e-05	0.0315741	0.80595
CYP2R1	blue	0.47217	9.34843e-05	-0.47217	9.34843e-05	0.70497	1.12426e-10	0.527224	9.01817e-06	-0.0859824	0.502832	-0.321989	0.0100686	-0.674511	1.35373e-09	-0.585646	4.60929e-07	-0.558695	1.94984e-06	-0.662377	3.36823e-09	0.0771324	0.547936
ARIH2	blue	-0.190868	0.134018	0.190868	0.134018	-0.195465	0.124725	0.305279	0.0149767	0.280441	0.0259981	-0.151173	0.236936	-0.017338	0.892714	-0.182745	0.1517	0.22299	0.0789732	-0.0353079	0.78353	-0.0691872	0.590021
ELK1	blue	-0.370095	0.00283112	0.370095	0.00283112	-0.55216	2.7146e-06	-0.291177	0.0205974	0.436039	0.00035399	-0.0834085	0.51575	0.327491	0.00879283	0.365382	0.00323373	0.490577	4.47102e-05	0.477747	7.5096e-05	0.0183171	0.886695
EMD	blue	-0.321561	0.0101742	0.321561	0.0101742	-0.702803	1.35585e-10	-0.25281	0.0456047	0.0584435	0.649123	0.429431	0.000444595	0.381835	0.00201548	0.650216	8.06037e-09	0.446605	0.000243502	0.702141	1.43522e-10	0.0855803	0.504839
TYMS	blue	0.516051	1.49848e-05	-0.516051	1.49848e-05	0.928389	6.51611e-28	0.581918	5.67064e-07	-0.330611	0.0081338	-0.377155	0.00231126	-0.708379	8.34508e-11	-0.649744	8.33149e-09	-0.674343	1.3713e-09	-0.893803	6.45225e-23	0.0453034	0.724414
PSMC1	blue	0.48501	5.61338e-05	-0.48501	5.61338e-05	0.81423	4.86589e-16	0.127356	0.319895	-0.320871	0.0103467	-0.130379	0.308449	-0.540146	4.89925e-06	-0.505748	2.35633e-05	-0.57355	8.94647e-07	-0.569379	1.11768e-06	-0.0902648	0.481715
RALGPS2	blue	0.484365	5.76198e-05	-0.484365	5.76198e-05	0.872846	1.14231e-20	0.513453	1.68197e-05	-0.301727	0.0162512	-0.387549	0.00170049	-0.569256	1.12501e-06	-0.673626	1.44886e-09	-0.655964	5.36284e-09	-0.897074	2.60966e-23	0.0720546	0.574666
PDHA2	blue	0.559617	1.85975e-06	-0.559617	1.85975e-06	0.949441	2.1749e-32	0.479895	6.89496e-05	-0.454171	0.000184863	-0.238168	0.0601497	-0.736808	5.82437e-12	-0.522119	1.13985e-05	-0.701823	1.4749e-10	-0.776393	7.64237e-14	0.0830955	0.517332
ATRN	blue	-0.237871	0.0604795	0.237871	0.0604795	-0.282962	0.0246333	0.307268	0.0143015	0.0856571	0.504455	0.0726982	0.571245	0.236469	0.0620568	-0.171867	0.178017	0.191433	0.132849	-0.0420985	0.743213	-0.138002	0.280771
PTTG1	blue	0.517641	1.39555e-05	-0.517641	1.39555e-05	0.924175	3.50249e-27	0.596465	2.48854e-07	-0.312525	0.012641	-0.369571	0.00287352	-0.779483	5.25179e-14	-0.638371	1.81759e-08	-0.657836	4.68718e-09	-0.85747	2.93814e-19	-0.00126573	0.992145
ATP1B1	blue	-0.363361	0.00342139	0.363361	0.00342139	-0.647654	9.63971e-09	-0.316429	0.0115182	0.748296	1.79915e-12	-0.0503985	0.694863	0.596164	2.53227e-07	-0.12599	0.325155	0.526176	9.46551e-06	0.360741	0.00367908	0.0782556	0.542105
ARHGAP17	blue	-0.299179	0.0172215	0.299179	0.0172215	-0.687047	5.04175e-10	-0.25154	0.0467389	0.618798	6.47228e-08	-0.102833	0.422557	0.329937	0.00827232	0.305664	0.014844	0.65319	6.53515e-09	0.597707	2.31514e-07	0.0978281	0.445601
LYPD6B	blue	0.476444	7.90643e-05	-0.476444	7.90643e-05	0.569887	1.088e-06	0.170716	0.180985	0.182927	0.151287	-0.42928	0.000446907	-0.581103	5.93165e-07	-0.495254	3.68165e-05	-0.279474	0.0265385	-0.400926	0.00112877	0.0482483	0.707282
RCOR3	blue	-0.378863	0.00219908	0.378863	0.00219908	-0.515439	1.53993e-05	-0.304193	0.0153569	0.475563	8.18579e-05	0.0324497	0.800677	0.592659	3.09897e-07	-0.0887988	0.488891	0.438905	0.000320216	0.268486	0.03337	0.132885	0.299161
PPP1R15B	blue	-0.156725	0.219954	0.156725	0.219954	-0.47407	8.68002e-05	-0.174904	0.170358	-0.0053774	0.966636	0.357183	0.00405653	0.413462	0.000756865	0.417022	0.000673729	0.0912326	0.477009	0.310212	0.0133499	-0.0970313	0.449333
CRK	blue	-0.267367	0.0341413	0.267367	0.0341413	-0.544695	3.92826e-06	-0.100398	0.433681	0.0359637	0.77961	0.244794	0.0531608	0.430141	0.000433944	0.477613	7.54957e-05	0.122907	0.337231	0.327312	0.00883201	-0.0731163	0.569027
HERC2P4	blue	-0.199871	0.116287	0.199871	0.116287	-0.244027	0.0539343	0.0575224	0.654299	0.0526074	0.682187	0.0221911	0.862942	0.208944	0.100295	0.0363328	0.777406	0.204965	0.107084	0.104024	0.417175	0.0303874	0.813109
CIB1	blue	0.363982	0.0033627	-0.363982	0.0033627	0.524431	1.02562e-05	0.23095	0.0685912	-0.466228	0.000117575	0.312112	0.0127652	-0.585345	4.68754e-07	-0.0654857	0.61011	-0.511742	1.81406e-05	-0.205776	0.105671	0.0523099	0.683889
MERTK	blue	-0.283477	0.024362	0.283477	0.024362	-0.626915	3.86349e-08	-0.358232	0.00394186	0.683761	6.56256e-10	0.00656227	0.959291	0.551229	2.84403e-06	-0.0740016	0.564346	0.579776	6.38053e-07	0.448121	0.000230538	0.022944	0.858339
CRIM1	blue	-0.390955	0.00153443	0.390955	0.00153443	-0.780775	4.48088e-14	-0.538066	5.41411e-06	0.244053	0.0539079	0.271044	0.031661	0.677143	1.10465e-09	0.613824	8.81585e-08	0.560876	1.74319e-06	0.746064	2.27144e-12	-0.013559	0.916002
PCCB	blue	0.307874	0.0141008	-0.307874	0.0141008	0.374871	0.00246928	0.279391	0.0265854	0.152444	0.232969	-0.383978	0.00189169	-0.324624	0.00943885	-0.491813	4.24838e-05	-0.197116	0.121511	-0.402362	0.00107909	-0.0120694	0.925202
GRK4	blue	0.42484	0.000519471	-0.42484	0.000519471	0.871596	1.51069e-20	0.404205	0.00101824	-0.196306	0.123079	-0.442156	0.000285477	-0.708785	8.05179e-11	-0.628299	3.53287e-08	-0.485616	5.47697e-05	-0.717577	3.65366e-11	0.0524803	0.682914
ZEB2	blue	-0.546771	3.54772e-06	0.546771	3.54772e-06	-0.802767	2.52465e-15	-0.540139	4.90077e-06	0.374162	0.00252023	-0.00389583	0.975825	0.790201	1.36204e-14	0.590477	3.50999e-07	0.689645	4.08343e-10	0.647065	1.00416e-08	-0.0813257	0.526324
IL4I1	blue	0.483812	5.89213e-05	-0.483812	5.89213e-05	0.832643	2.68545e-17	0.479796	6.92226e-05	-0.377981	0.00225642	-0.275389	0.028926	-0.827944	5.80965e-17	-0.298107	0.0176442	-0.547716	3.38618e-06	-0.612932	9.31268e-08	-0.0194204	0.879919
SYNJ2BP	blue	0.40557	0.000975158	-0.40557	0.000975158	0.628502	3.48651e-08	-0.110585	0.388239	-0.413835	0.000747733	0.0110902	0.931255	-0.344644	0.00567404	-0.307211	0.0143203	-0.279199	0.0266941	-0.291272	0.0205544	0.0932589	0.467236
BRI3BP	blue	0.507071	2.2251e-05	-0.507071	2.2251e-05	0.417826	0.00065615	0.248203	0.0498311	-0.510389	1.9252e-05	0.243647	0.0543203	-0.496293	3.52485e-05	-0.0733991	0.56753	-0.246435	0.0515355	-0.150898	0.2378	-0.0154115	0.904576
BNC1	blue	0.422961	0.000553285	-0.422961	0.000553285	0.860059	1.74769e-19	0.647762	9.56722e-09	-0.345919	0.005487	-0.340767	0.00627781	-0.754238	9.55707e-13	-0.472712	9.15302e-05	-0.675716	1.23369e-09	-0.82334	1.21021e-16	-0.0128036	0.920666
GPR107	blue	-0.545817	3.71806e-06	0.545817	3.71806e-06	-0.552599	2.65547e-06	-0.0504478	0.694579	0.607216	1.3182e-07	-0.315454	0.0117902	0.386146	0.00177344	0.0533555	0.677914	0.53982	4.97667e-06	0.248128	0.0499029	-0.0679116	0.59691
RANGRF	blue	0.608077	1.25159e-07	-0.608077	1.25159e-07	0.939674	4.11755e-30	0.338051	0.0067335	-0.428073	0.000465661	-0.205288	0.10652	-0.796724	5.76219e-15	-0.511025	1.87215e-05	-0.551845	2.75781e-06	-0.639356	1.70109e-08	0.0323024	0.801564
SLC25A33	blue	0.504508	2.48581e-05	-0.504508	2.48581e-05	0.843542	4.07587e-18	0.609033	1.18129e-07	-0.297915	0.0177208	-0.321016	0.0103103	-0.707009	9.41175e-11	-0.607549	1.29204e-07	-0.662935	3.2329e-09	-0.856931	3.26973e-19	0.0491526	0.702049
FOXJ1	blue	0.452893	0.000193752	-0.452893	0.000193752	0.819794	2.09943e-16	0.513847	1.65291e-05	-0.25671	0.042261	-0.227244	0.0732798	-0.795337	6.93686e-15	-0.556739	2.15443e-06	-0.55808	2.01207e-06	-0.656378	5.20597e-09	0.140313	0.272712
UBE2A	blue	-0.433089	0.000392136	0.433089	0.000392136	-0.73876	4.79122e-12	-0.0878624	0.493504	0.410684	0.000828071	0.080432	0.530894	0.490949	4.40284e-05	0.27272	0.0305815	0.541243	4.64654e-06	0.462513	0.000135413	0.0622674	0.627814
RABGAP1	blue	-0.185884	0.144673	0.185884	0.144673	-0.39791	0.00123986	-0.275102	0.0291006	0.372798	0.00262095	0.042063	0.743423	0.502244	2.7394e-05	-0.117727	0.358137	0.17194	0.177831	0.179828	0.158456	0.10991	0.391158
MRPL21	blue	0.587433	4.1696e-07	-0.587433	4.1696e-07	0.515041	1.56748e-05	0.244448	0.0535084	-0.24804	0.0499861	0.0265378	0.836435	-0.55944	1.87674e-06	-0.281199	0.0255813	-0.371145	0.00274775	-0.304259	0.0153334	0.175645	0.168527
KIAA0319L	blue	-0.149958	0.240768	0.149958	0.240768	-0.397798	0.00124418	-0.0577386	0.653082	0.0543979	0.671976	0.465694	0.000119998	0.103754	0.418391	0.286202	0.0229682	0.0762743	0.55241	0.358743	0.00388699	-0.0801021	0.532586
COMMD1	blue	0.447677	0.00023427	-0.447677	0.00023427	0.811846	6.91672e-16	0.213789	0.092486	-0.36747	0.0030495	-0.106995	0.403921	-0.530712	7.66763e-06	-0.456869	0.000167304	-0.663691	3.05777e-09	-0.618637	6.53801e-08	-0.0299817	0.81556
TMEM89	blue	0.590761	3.45379e-07	-0.590761	3.45379e-07	0.777252	6.88942e-14	0.261388	0.0385194	-0.396452	0.00129701	-0.11226	0.381047	-0.717278	3.75508e-11	-0.351383	0.00474555	-0.443908	0.000268208	-0.435744	0.000357647	0.0944984	0.461312
KIAA1211	blue	0.594054	2.8605e-07	-0.594054	2.8605e-07	0.72017	2.87788e-11	0.35272	0.00457814	-0.404599	0.00100562	0.101635	0.428007	-0.709653	7.45711e-11	-0.340239	0.00636427	-0.644388	1.20791e-08	-0.476229	7.97387e-05	0.0473072	0.712742
SPEN	blue	0.0482738	0.707134	-0.0482738	0.707134	-0.202026	0.112321	0.171458	0.179068	-0.211426	0.0962321	0.19558	0.1245	0.0623114	0.62757	0.272998	0.0304053	0.114513	0.371504	0.108853	0.395759	-0.0339462	0.791687
TPD52L3	blue	0.472315	9.29602e-05	-0.472315	9.29602e-05	0.929274	4.5177e-28	0.50113	2.87284e-05	-0.372089	0.00267466	-0.339084	0.00655693	-0.721795	2.47465e-11	-0.576278	7.72146e-07	-0.615505	7.94641e-08	-0.811119	7.69161e-16	0.0950623	0.45863
SF3B1	blue	-0.442639	0.000280616	0.442639	0.000280616	-0.376191	0.0023768	-0.118665	0.354294	0.335692	0.00715278	-0.0954817	0.456641	0.496324	3.52029e-05	-0.049969	0.697337	0.0729928	0.569682	-0.00705746	0.956221	-0.176147	0.167294
ULK1	blue	-0.245845	0.0521155	0.245845	0.0521155	-0.492931	4.05594e-05	0.0187322	0.884144	0.334391	0.0073935	-0.0605737	0.637216	-0.00561286	0.965176	0.290963	0.0206952	0.662338	3.37778e-09	0.52132	1.18204e-05	0.0213244	0.868246
SNAPIN	blue	-0.338585	0.00664177	0.338585	0.00664177	-0.550203	2.9934e-06	-0.308277	0.013969	0.250807	0.0474041	0.0748055	0.56011	0.498376	3.22883e-05	0.402672	0.00106862	0.395883	0.00131998	0.475699	8.14214e-05	-0.0254693	0.842935
DCTN4	blue	-0.285109	0.0235189	0.285109	0.0235189	-0.454963	0.000179538	0.201632	0.113039	0.352109	0.00465399	-0.143729	0.261092	0.387477	0.00170413	0.0467076	0.716228	0.246466	0.0515058	0.041355	0.747597	-0.0413226	0.747788
NDUFA9	blue	0.236107	0.0624692	-0.236107	0.0624692	0.387901	0.00168259	-0.128842	0.314235	-0.293406	0.0196049	-0.0574946	0.654455	-0.147251	0.249463	-0.147069	0.250054	-0.205724	0.105762	-0.184981	0.146669	-0.0208576	0.871106
PIP4K2B	blue	-0.167175	0.190338	0.167175	0.190338	-0.574287	8.59879e-07	-0.254844	0.0438341	0.20442	0.108041	0.252788	0.0456243	0.444031	0.000267035	0.237895	0.060453	0.501033	2.88473e-05	0.515039	1.56766e-05	0.00481897	0.970099
LSM14A	blue	-0.344158	0.00574693	0.344158	0.00574693	-0.705024	1.119e-10	-0.256513	0.0424244	0.563099	1.55385e-06	-0.105127	0.412223	0.559785	1.84385e-06	0.178087	0.162591	0.677575	1.06814e-09	0.482102	6.31214e-05	-0.134426	0.293541
MRPL20	blue	-0.162425	0.203424	0.162425	0.203424	-0.300367	0.0167632	-0.0298034	0.816638	-0.0864416	0.500545	0.359984	0.00375673	0.227721	0.0726624	0.126828	0.321921	0.202622	0.111244	0.260145	0.0394855	-0.122187	0.340089
SMAP2	blue	0.480047	6.85322e-05	-0.480047	6.85322e-05	0.557919	2.02873e-06	0.406551	0.000945236	-0.24262	0.0553767	-0.304768	0.0151548	-0.613641	8.91548e-08	-0.248632	0.0494244	-0.219845	0.0834037	-0.388976	0.00162904	0.212118	0.0951234
SLPI	blue	0.427673	0.000472027	-0.427673	0.000472027	0.595763	2.59185e-07	0.0572033	0.656096	-0.645993	1.08146e-08	0.329777	0.00830555	-0.547662	3.39519e-06	0.101225	0.429885	-0.517272	1.41881e-05	-0.159192	0.212686	0.0177533	0.89016
HEXIM2	blue	0.574642	8.43576e-07	-0.574642	8.43576e-07	0.858848	2.23105e-19	0.338899	0.00658821	-0.281824	0.0252419	-0.185277	0.146013	-0.781157	4.27478e-14	-0.578532	6.83011e-07	-0.481873	6.37031e-05	-0.574457	8.52031e-07	0.095377	0.457137
DNAH1	blue	0.531927	7.24337e-06	-0.531927	7.24337e-06	0.860674	1.54253e-19	0.382666	0.0019666	-0.372885	0.00261437	-0.268025	0.0336861	-0.815392	4.09206e-16	-0.372276	0.00266043	-0.517616	1.39713e-05	-0.568816	1.15154e-06	0.0352801	0.783696
C9orf9	blue	0.572933	9.24794e-07	-0.572933	9.24794e-07	0.726067	1.65563e-11	0.310743	0.0131841	-0.637568	1.91822e-08	0.324464	0.00947601	-0.60506	1.50019e-07	-0.301867	0.0161991	-0.625646	4.19198e-08	-0.425574	0.000506784	0.0698717	0.586338
CDC42EP3	blue	0.328353	0.00860614	-0.328353	0.00860614	0.528256	8.5974e-06	0.242639	0.0553574	-0.391513	0.0015087	-0.0692376	0.589749	-0.443665	0.000270543	-0.0526688	0.681836	-0.474052	8.68614e-05	-0.401272	0.00111662	0.175871	0.167972
OAT	blue	-0.470055	0.000101485	0.470055	0.000101485	-0.670179	1.88359e-09	-0.152141	0.233911	0.587324	4.19512e-07	-0.235398	0.063284	0.548768	3.21444e-06	0.157691	0.217089	0.641183	1.50331e-08	0.364817	0.00328526	-0.047858	0.709545
NUB1	blue	-0.0273699	0.831381	0.0273699	0.831381	0.301672	0.0162716	-0.123256	0.335849	-0.178627	0.161301	0.0396614	0.75761	-0.035306	0.783542	-0.238192	0.0601233	-0.192338	0.130991	-0.230808	0.0687653	-0.0551379	0.667773
EIF2B4	blue	0.547527	3.41793e-06	-0.547527	3.41793e-06	0.922631	6.33082e-27	0.479456	7.01661e-05	-0.493123	4.02381e-05	-0.231206	0.0682762	-0.801377	3.06e-15	-0.419509	0.000620678	-0.605463	1.46449e-07	-0.685238	5.83165e-10	0.0374329	0.770847
R3HDM2	blue	0.144085	0.259899	-0.144085	0.259899	-0.242383	0.0556232	0.0621099	0.628686	0.3996	0.00117644	-0.27014	0.0322568	-0.112778	0.37884	0.108744	0.396235	0.251601	0.0466844	0.179236	0.159854	0.26516	0.0357064
PSMD10	blue	-0.0581924	0.650533	0.0581924	0.650533	-0.22577	0.0752139	0.246041	0.0519225	0.151621	0.235533	0.0474627	0.711839	0.232227	0.0670314	-0.106846	0.40458	-0.139909	0.274111	-0.157552	0.217498	0.330408	0.00817535
PLEKHO1	blue	0.450083	0.000214706	-0.450083	0.000214706	0.823337	1.21086e-16	0.388837	0.00163591	-0.540058	4.92008e-06	-0.146179	0.252965	-0.748289	1.8004e-12	-0.197043	0.121651	-0.527819	8.77333e-06	-0.540754	4.75756e-06	0.0152637	0.905487
PPA1	blue	-0.246896	0.0510867	0.246896	0.0510867	-0.376579	0.00235022	0.0466655	0.716473	0.323054	0.00980973	0.0846828	0.509333	0.232422	0.066797	0.135486	0.289717	-0.0519849	0.685751	0.0872656	0.496455	0.139654	0.274994
TYSND1	blue	0.583686	5.14151e-07	-0.583686	5.14151e-07	0.917659	3.93004e-26	0.30904	0.013722	-0.364375	0.00332606	-0.230928	0.0686178	-0.751296	1.31014e-12	-0.531513	7.38546e-06	-0.535511	6.11548e-06	-0.627326	3.76228e-08	0.0329625	0.797594
LATS2	blue	0.241259	0.0568025	-0.241259	0.0568025	0.345898	0.00549008	-0.0154042	0.904621	-0.238775	0.0594801	-0.159526	0.211716	-0.34405	0.00576309	-0.019631	0.878627	0.176483	0.166473	-0.0125141	0.922454	-0.0419768	0.74393
MCOLN1	blue	-0.330984	0.00805801	0.330984	0.00805801	-0.633604	2.49687e-08	-0.168272	0.187405	0.226188	0.0746615	0.0704358	0.583312	0.298252	0.0175867	0.544858	3.89711e-06	0.656641	5.1085e-09	0.597263	2.37577e-07	0.000727429	0.995485
C9orf24	blue	0.619329	6.26035e-08	-0.619329	6.26035e-08	0.893994	6.12459e-23	0.27978	0.0263664	-0.469112	0.00010525	-0.120805	0.345621	-0.733685	7.93281e-12	-0.412712	0.000775516	-0.547427	3.43495e-06	-0.541134	4.67096e-06	0.0929115	0.468904
HERC2	blue	-0.440053	0.000307528	0.440053	0.000307528	-0.525233	9.88526e-06	-0.131694	0.303554	0.225213	0.0759556	0.0816512	0.524664	0.448375	0.000228432	0.156852	0.219575	0.419769	0.000615337	0.344334	0.00572041	-0.116219	0.36437
HVCN1	blue	0.460055	0.000148545	-0.460055	0.000148545	0.880353	2.00071e-21	0.336852	0.00694379	-0.339522	0.00648317	-0.298545	0.0174707	-0.652545	6.84098e-09	-0.571811	9.82005e-07	-0.471822	9.47591e-05	-0.686101	5.44147e-10	0.0765694	0.55087
IARS	blue	-0.371154	0.00274703	0.371154	0.00274703	-0.482444	6.22579e-05	0.0315906	0.805851	0.32723	0.00884998	0.0309296	0.809836	0.565354	1.38151e-06	-0.0816945	0.524444	0.209744	0.0989705	0.0778473	0.544221	-0.00153676	0.990463
GNA12	blue	-0.534272	6.48549e-06	0.534272	6.48549e-06	-0.710638	6.83294e-11	-0.185148	0.146297	0.498411	3.22404e-05	-0.148218	0.246334	0.489521	4.66953e-05	0.378904	0.0021965	0.678823	9.69107e-10	0.523449	1.07277e-05	0.0534861	0.677169
PABPC3	blue	0.469908	0.000102064	-0.469908	0.000102064	0.918709	2.69828e-26	0.391833	0.00149409	-0.331147	0.00802504	-0.332367	0.00778225	-0.616686	7.38468e-08	-0.616398	7.51817e-08	-0.663549	3.08984e-09	-0.835592	1.63454e-17	0.0248107	0.846947
CCDC110	blue	0.46799	0.000109896	-0.46799	0.000109896	0.924449	3.14871e-27	0.431552	0.000413443	-0.379349	0.00216807	-0.338859	0.00659507	-0.633349	2.53936e-08	-0.574043	8.71268e-07	-0.645385	1.12781e-08	-0.821278	1.66962e-16	0.0395811	0.758086
LOC285074	blue	-0.260545	0.0391724	0.260545	0.0391724	-0.221717	0.0807425	0.291794	0.0203187	0.0706669	0.582074	0.00803821	0.950145	0.157859	0.216591	0.0029304	0.981815	-0.0976154	0.446595	-0.0903586	0.481259	-0.0629963	0.623786
GLT8D1	blue	0.404927	0.000995245	-0.404927	0.000995245	0.73911	4.62553e-12	0.444042	0.000266935	-0.222477	0.0796819	-0.387308	0.00171281	-0.529449	8.13342e-06	-0.659164	4.25805e-09	-0.36785	0.00301694	-0.72201	2.4255e-11	0.0681054	0.595861
SYNPO2	blue	-0.474658	8.48208e-05	0.474658	8.48208e-05	-0.761639	4.23672e-13	-0.622905	4.99443e-08	0.185256	0.146058	0.407698	0.000911294	0.7886	1.67444e-14	0.530973	7.57449e-06	0.561478	1.68984e-06	0.754626	9.16378e-13	0.0260813	0.839211
EIF2AK1	blue	-0.467616	0.000111489	0.467616	0.000111489	-0.806276	1.54306e-15	-0.480544	6.71852e-05	0.538032	5.42278e-06	0.208442	0.101133	0.693848	2.88954e-10	0.239984	0.0581643	0.596392	2.49906e-07	0.634598	2.33793e-08	0.149669	0.241688
TAF9B	blue	-0.312298	0.0127091	0.312298	0.0127091	-0.371229	0.00274115	0.0473019	0.712773	0.0611177	0.63419	0.0141404	0.912414	0.41982	0.0006143	0.109104	0.394663	0.238086	0.0602415	0.102777	0.422807	-0.165846	0.193939
GALNT2	blue	-0.29572	0.0186178	0.29572	0.0186178	-0.484117	5.81993e-05	-0.067669	0.598224	0.521845	1.15418e-05	-0.373477	0.00257034	0.209755	0.0989522	0.419428	0.000622331	0.377186	0.0023092	0.304111	0.0153859	0.0337498	0.792865
CNBP	blue	-0.523121	1.08895e-05	0.523121	1.08895e-05	-0.74261	3.24301e-12	-0.427657	0.000472284	0.246282	0.0516852	0.202087	0.112211	0.709323	7.67817e-11	0.495516	3.64155e-05	0.574001	8.73205e-07	0.587541	4.14415e-07	-0.164296	0.198194
MTCH1	blue	-0.38932	0.00161226	0.38932	0.00161226	-0.804806	1.8988e-15	-0.375148	0.00244964	0.377788	0.00226909	0.364869	0.00328053	0.520946	1.20224e-05	0.4777	7.52357e-05	0.602678	1.72866e-07	0.750413	1.43895e-12	-0.0017021	0.989437
CPEB2	blue	0.518225	1.35941e-05	-0.518225	1.35941e-05	0.615083	8.15665e-08	0.333887	0.00748861	0.0743707	0.562399	-0.437758	0.000333363	-0.581404	5.83381e-07	-0.573057	9.1864e-07	-0.40724	0.000924728	-0.583374	5.23137e-07	-0.108922	0.395459
STK24	blue	-0.220619	0.0822948	0.220619	0.0822948	-0.49758	3.33914e-05	0.00836023	0.94815	0.263681	0.0367882	0.245719	0.0522396	0.24053	0.0575777	0.305108	0.0150362	0.144435	0.258733	0.362283	0.00352548	0.11089	0.386924
CCDC62	blue	0.459629	0.000150937	-0.459629	0.000150937	0.925944	1.74964e-27	0.453221	0.000191439	-0.332851	0.00768762	-0.377661	0.00227754	-0.638437	1.80963e-08	-0.610475	1.08222e-07	-0.640073	1.62063e-08	-0.845854	2.68173e-18	0.0541893	0.673163
LRRC48	blue	0.53849	5.30526e-06	-0.53849	5.30526e-06	0.870024	2.13787e-20	0.497842	3.30248e-05	-0.545288	3.81585e-06	-0.0168073	0.895979	-0.753322	1.05475e-12	-0.475153	8.31872e-05	-0.627826	3.64266e-08	-0.661851	3.50067e-09	0.0869549	0.497995
PRDX3	blue	-0.0688349	0.59192	0.0688349	0.59192	-0.486434	5.29792e-05	-0.283787	0.0241999	0.310171	0.0133627	0.0151551	0.906157	0.416664	0.000681715	0.258486	0.0408068	0.396646	0.00128926	0.366241	0.00315673	0.00865919	0.946299
NSMCE1	blue	0.515129	1.56134e-05	-0.515129	1.56134e-05	0.883139	1.01721e-21	0.265501	0.0354609	-0.605809	1.43443e-07	0.0801315	0.532435	-0.626436	3.98443e-08	-0.372262	0.0026615	-0.764626	3.02556e-13	-0.614798	8.30145e-08	-0.0201148	0.875658
MBTPS1	blue	-0.386644	0.0017472	0.386644	0.0017472	-0.722122	2.40034e-11	-0.328728	0.00852611	0.200387	0.115327	0.236491	0.0620317	0.590458	3.51367e-07	0.57622	7.74582e-07	0.501406	2.83917e-05	0.621827	5.3481e-08	0.0488216	0.703963
CCNT1	blue	0.29914	0.0172368	-0.29914	0.0172368	0.494695	3.76871e-05	0.040806	0.750839	-0.0872901	0.496334	-0.0724132	0.572758	-0.240607	0.0574952	-0.551084	2.86476e-06	-0.405783	0.000968597	-0.433998	0.000379999	0.0360359	0.779179
SPG21	blue	-0.490796	4.43082e-05	0.490796	4.43082e-05	-0.779078	5.51781e-14	-0.535969	5.98389e-06	0.269286	0.0328279	0.444218	0.000265256	0.793178	9.23295e-15	0.38139	0.00204205	0.528283	8.58638e-06	0.656101	5.3101e-09	0.113595	0.375376
SLC7A2	blue	-0.297598	0.0178482	0.297598	0.0178482	-0.434907	0.000368213	-0.261641	0.0383251	0.213808	0.0924554	0.0991898	0.439262	0.458199	0.000159221	0.378815	0.0022022	0.0455165	0.72317	0.258651	0.0406738	-0.0491427	0.702106
MAP4	blue	-0.231392	0.0680482	0.231392	0.0680482	-0.474206	8.63399e-05	0.0609177	0.635302	-0.0284746	0.82468	0.27069	0.0318935	0.209327	0.0996595	0.47024	0.000100759	0.237118	0.0613232	0.383583	0.00191398	-0.00489081	0.969654
DDOST	blue	-0.21948	0.0839302	0.21948	0.0839302	-0.356698	0.00411058	0.0935086	0.466039	0.0128031	0.92067	0.252981	0.0454532	0.114707	0.370688	0.241288	0.0567718	0.237526	0.0608654	0.341537	0.0061536	0.0177929	0.889917
CRISP2	blue	0.526115	9.49209e-06	-0.526115	9.49209e-06	0.946394	1.23914e-31	0.321292	0.0102412	-0.398188	0.00122922	-0.263353	0.0370318	-0.691845	3.4097e-10	-0.531651	7.33777e-06	-0.619027	6.38014e-08	-0.712387	5.84587e-11	0.0753073	0.557474
POLR1D	blue	0.515394	1.54303e-05	-0.515394	1.54303e-05	0.397579	0.00125264	0.0707314	0.581729	-0.223737	0.0779487	-0.0379297	0.767891	-0.385399	0.00181343	-0.119089	0.352566	-0.12493	0.329274	-0.183303	0.150433	0.206662	0.104146
CDV3	blue	0.262432	0.0377234	-0.262432	0.0377234	-0.0722077	0.573851	0.124697	0.330188	-0.278282	0.0272175	0.238709	0.0595528	0.0456574	0.722348	0.245081	0.0528731	-0.20529	0.106517	-0.0127221	0.92117	0.0955158	0.456479
PIGM	blue	0.334685	0.00733847	-0.334685	0.00733847	0.517737	1.38955e-05	0.0259721	0.839875	-0.402735	0.00106651	0.258274	0.0409783	-0.0814701	0.525588	-0.437776	0.000333147	-0.603006	1.69535e-07	-0.450169	0.000214035	0.156724	0.219955
SAV1	blue	-0.222901	0.0790958	0.222901	0.0790958	-0.0779977	0.543441	0.0651198	0.612112	0.00459221	0.971506	-0.214428	0.091492	0.0714655	0.577805	0.130835	0.306746	0.216234	0.0887292	-0.0333821	0.795073	-0.259615	0.0399037
MED12	blue	-0.250613	0.0475817	0.250613	0.0475817	-0.655172	5.67544e-09	-0.273513	0.0300818	0.480941	6.61261e-05	-0.0614687	0.63224	0.386178	0.00177173	0.342941	0.00593261	0.696389	2.33775e-10	0.580029	6.2924e-07	0.0782097	0.542343
TROAP	blue	0.610891	1.05517e-07	-0.610891	1.05517e-07	0.890099	1.73638e-22	0.577368	7.27752e-07	-0.358857	0.00387484	-0.272371	0.0308037	-0.888012	2.98634e-22	-0.526001	9.54233e-06	-0.565132	1.39767e-06	-0.691986	3.37034e-10	0.0581294	0.650886
EIF4A2	blue	-0.459107	0.00015391	0.459107	0.00015391	-0.494973	3.72526e-05	-0.195147	0.125352	0.566241	1.31885e-06	-0.305883	0.0147687	0.554594	2.40174e-06	-0.00235721	0.985372	0.377803	0.00226812	0.139591	0.275215	-0.179425	0.159407
CDK4	blue	-0.441583	0.000291333	0.441583	0.000291333	-0.79492	7.33256e-15	-0.362949	0.00346083	0.140964	0.270473	0.304569	0.0152242	0.640452	1.57964e-08	0.653398	6.4396e-09	0.620141	5.94865e-08	0.697856	2.06655e-10	0.0467968	0.715709
POU2F1	blue	-0.157069	0.218929	0.157069	0.218929	-0.284959	0.0235953	0.187768	0.140573	0.04267	0.73985	0.156079	0.221884	0.214248	0.0917708	0.0441248	0.73131	0.0867037	0.499242	0.0622867	0.627707	0.0795784	0.535278
ZNF462	blue	-0.455994	0.00017282	0.455994	0.00017282	-0.72736	1.46368e-11	-0.312531	0.0126393	0.506136	2.31712e-05	-0.0668318	0.60277	0.520148	1.2465e-05	0.394648	0.001371	0.69612	2.39112e-10	0.599518	2.08253e-07	0.0433336	0.735951
OVOL1	blue	0.545797	3.72174e-06	-0.545797	3.72174e-06	0.895524	4.02249e-23	0.637265	1.95752e-08	-0.366558	0.00312878	-0.304067	0.0154017	-0.85611	3.84462e-19	-0.491454	4.31198e-05	-0.636696	2.03344e-08	-0.784152	2.94498e-14	0.0491379	0.702134
INPP5A	blue	-0.20868	0.100735	0.20868	0.100735	-0.421007	0.000590569	0.0316878	0.805264	0.542586	4.35349e-06	-0.234697	0.064098	0.141613	0.268251	0.0900017	0.482999	0.404938	0.000994893	0.296312	0.0183721	0.0213884	0.867854
CTSF	blue	0.333045	0.00765003	-0.333045	0.00765003	0.659082	4.28324e-09	0.22735	0.0731415	-0.354725	0.00433693	-0.231028	0.0684949	-0.479765	6.93063e-05	-0.466478	0.000116459	-0.0929808	0.468571	-0.418047	0.000651388	0.00318122	0.980259
HP1BP3	blue	-0.322089	0.010044	0.322089	0.010044	-0.501738	2.79929e-05	-0.0935053	0.466055	0.377645	0.00227856	-0.00902051	0.944062	0.4927	4.09509e-05	-0.0626306	0.625805	0.398214	0.00122823	0.244543	0.0534131	-0.0555888	0.665217
SRI	blue	-0.609441	1.15237e-07	0.609441	1.15237e-07	-0.884927	6.52979e-22	-0.413406	0.00075825	0.594911	2.72269e-07	-0.0268305	0.834656	0.740507	4.01712e-12	0.367446	0.00305153	0.741432	3.65681e-12	0.629847	3.19471e-08	-0.0346732	0.787329
CCDC134	blue	0.47033	0.00010041	-0.47033	0.00010041	0.797826	4.96798e-15	0.396258	0.0013048	-0.324837	0.00938957	-0.213811	0.0924511	-0.726162	1.64064e-11	-0.531551	7.37216e-06	-0.437825	0.000332576	-0.612306	9.67748e-08	-0.12926	0.312654
LIG3	blue	0.306124	0.0146864	-0.306124	0.0146864	0.59134	3.34166e-07	0.45198	0.000200346	-0.19998	0.116083	-0.192639	0.130378	-0.497426	3.36088e-05	-0.404388	0.00101237	-0.58941	3.72907e-07	-0.592376	3.14955e-07	0.0972716	0.448206
ADAR	blue	-0.0495145	0.699959	0.0495145	0.699959	-0.601801	1.82068e-07	-0.174111	0.172334	0.370252	0.00281851	0.20562	0.105942	0.28045	0.0259934	0.285196	0.0234748	0.386464	0.00175663	0.512027	1.79135e-05	0.103517	0.419459
PSME3	blue	-0.278492	0.0270965	0.278492	0.0270965	-0.191331	0.13306	0.262659	0.0375519	0.16234	0.203663	-0.095797	0.455149	0.0314153	0.806907	-0.0545086	0.671347	0.1606	0.208618	-0.0466736	0.716426	0.0925448	0.470668
POLH	blue	0.456376	0.00017039	-0.456376	0.00017039	0.748268	1.80447e-12	0.537498	5.56314e-06	-0.277895	0.0274412	-0.370504	0.00279841	-0.689342	4.18537e-10	-0.524022	1.04503e-05	-0.412522	0.000780307	-0.675212	1.28259e-09	0.0580164	0.651521
CDC42BPB	blue	-0.470338	0.000100381	0.470338	0.000100381	-0.773441	1.08761e-13	-0.251856	0.046455	0.55458	2.40349e-06	0.0149841	0.907211	0.437034	0.000341915	0.353573	0.00447415	0.661599	3.56582e-09	0.637678	1.90414e-08	0.0873396	0.496089
PPP1R10	blue	-0.0912775	0.476792	0.0912775	0.476792	-0.227659	0.0727413	0.0463402	0.718367	0.308556	0.0138782	-0.0888076	0.488848	-0.0438281	0.733049	-0.0354049	0.78295	0.37026	0.00281785	0.1798	0.158521	0.0841616	0.511953
OCRL	blue	-0.438703	0.000322497	0.438703	0.000322497	-0.737329	5.52968e-12	-0.250003	0.0481434	0.571641	9.91003e-07	0.204562	0.107791	0.630793	3.00348e-08	0.000501695	0.996886	0.503847	2.55747e-05	0.445521	0.000253167	0.0943849	0.461852
TUBA1A	blue	0.0412143	0.748427	-0.0412143	0.748427	-0.3149	0.0119472	-0.0474722	0.711783	0.0495037	0.700021	0.144032	0.260078	0.175562	0.168732	0.335276	0.00722897	0.11961	0.350446	0.30021	0.0168229	0.0894723	0.485587
SERPINB6	blue	0.390314	0.00156454	-0.390314	0.00156454	0.579793	6.37462e-07	0.131597	0.303911	-0.128787	0.314444	-0.387983	0.00167847	-0.568842	1.14993e-06	-0.2714	0.031429	-0.201841	0.112659	-0.360477	0.00370604	-0.0922954	0.47187
PHACTR4	blue	-0.0725283	0.572147	0.0725283	0.572147	-0.273571	0.0300454	0.254328	0.0442778	0.256239	0.0426535	-0.0951462	0.458232	-0.0505918	0.69375	0.15508	0.224893	0.174548	0.171244	0.123841	0.333542	0.166205	0.192961
VPS53	blue	0.518469	1.34459e-05	-0.518469	1.34459e-05	0.638282	1.82859e-08	0.386024	0.00177992	-0.297197	0.0180101	-0.194484	0.126667	-0.676715	1.14197e-09	-0.259804	0.0397544	-0.419416	0.000622581	-0.42066	0.000597411	0.0440437	0.731785
GLE1	blue	0.517835	1.38343e-05	-0.517835	1.38343e-05	0.895431	4.12667e-23	0.642474	1.37689e-08	-0.371106	0.00275082	-0.308584	0.0138691	-0.813533	5.39585e-16	-0.582266	5.56265e-07	-0.654473	5.96557e-09	-0.804935	1.86482e-15	0.104824	0.413579
PLEKHB2	blue	-0.325977	0.009129	0.325977	0.009129	-0.239368	0.0588324	0.130309	0.30871	0.338143	0.00671767	0.0513733	0.689258	0.165499	0.194885	-0.220405	0.0826002	0.0778426	0.544246	-0.0144064	0.910773	-0.155471	0.223713
DDX20	blue	0.540072	4.91665e-06	-0.540072	4.91665e-06	0.862324	1.09979e-19	0.525174	9.91209e-06	-0.311037	0.0130931	-0.327226	0.00885092	-0.693381	3.00374e-10	-0.598571	2.20129e-07	-0.624791	4.42815e-08	-0.814405	4.74136e-16	0.0834738	0.51542
CBLB	blue	-0.166761	0.191454	0.166761	0.191454	-0.291628	0.0203933	-0.127437	0.319587	0.353286	0.00450883	-0.264886	0.0359051	0.15155	0.235755	0.323804	0.00963111	0.0512823	0.689781	0.177371	0.164317	-0.00522496	0.967582
NFYC	blue	-0.183681	0.149579	0.183681	0.149579	-0.375295	0.00243922	-0.0767156	0.550107	0.312797	0.0125598	0.0767211	0.550079	0.0865589	0.499962	0.074466	0.561897	0.411918	0.000795718	0.338158	0.00671509	0.0523979	0.683386
HDAC11	blue	0.641751	1.44643e-08	-0.641751	1.44643e-08	0.765274	2.81059e-13	0.180908	0.15593	-0.405784	0.000968558	-0.0219394	0.864482	-0.717623	3.63847e-11	-0.276904	0.0280207	-0.465362	0.000121531	-0.348879	0.00507364	0.0404771	0.752783
MAN2C1	blue	0.291925	0.02026	-0.291925	0.02026	0.456967	0.000166697	0.0562253	0.661615	-0.166896	0.191092	-0.1956	0.12446	-0.590757	3.45445e-07	-0.092223	0.472219	-0.00631656	0.960814	-0.0881814	0.49193	-0.00525923	0.967369
GSR	blue	-0.371875	0.00269106	0.371875	0.00269106	-0.653438	6.42134e-09	-0.540811	4.74457e-06	0.431737	0.000410829	0.318097	0.0110654	0.647436	9.78615e-09	0.158371	0.215086	0.50619	2.31166e-05	0.610211	1.09978e-07	0.026215	0.838398
SLC31A1	blue	-0.502737	2.6822e-05	0.502737	2.6822e-05	-0.715561	4.39115e-11	-0.198112	0.119601	0.399866	0.00116673	0.162747	0.202517	0.590719	3.46196e-07	0.200766	0.114628	0.425908	0.000501099	0.38854	0.0016506	0.0458155	0.721425
PIAS2	blue	0.50789	2.14726e-05	-0.50789	2.14726e-05	0.913425	1.70266e-25	0.577345	7.28666e-07	-0.38111	0.00205897	-0.309807	0.0134774	-0.675943	1.21225e-09	-0.650415	7.94856e-09	-0.718666	3.30639e-11	-0.885897	5.11787e-22	-0.023485	0.855034
GAA	blue	0.279064	0.0267706	-0.279064	0.0267706	0.401797	0.0010984	0.062566	0.626162	-0.319477	0.0107027	0.303323	0.0156674	-0.447258	0.000237835	-0.263185	0.0371577	-0.156552	0.220468	-0.0837945	0.513802	0.0325907	0.799829
GAPDHS	blue	0.58152	5.79683e-07	-0.58152	5.79683e-07	0.903353	4.20426e-24	0.321791	0.0101175	-0.358889	0.00387151	-0.233345	0.0656911	-0.776193	7.82872e-14	-0.47249	9.23273e-05	-0.538151	5.39201e-06	-0.594787	2.74224e-07	0.03728	0.771758
RABIF	blue	0.584563	4.89652e-07	-0.584563	4.89652e-07	0.796047	6.30941e-15	0.539099	5.15243e-06	-0.333749	0.00751499	-0.263664	0.0368009	-0.741961	3.4653e-12	-0.469911	0.000102053	-0.593345	2.97946e-07	-0.715504	4.41369e-11	0.00556487	0.965474
OTUB2	blue	0.339036	0.006565	-0.339036	0.006565	0.533954	6.58382e-06	0.0555744	0.665298	-0.0266133	0.835976	-0.264708	0.0360348	-0.636983	1.99475e-08	-0.196565	0.122576	-0.205364	0.106387	-0.216636	0.0881236	-0.0313326	0.807405
ZC3H14	blue	0.473402	8.91e-05	-0.473402	8.91e-05	0.882563	1.17133e-21	0.50743	2.1907e-05	-0.189584	0.136705	-0.381523	0.0020341	-0.689851	4.01523e-10	-0.74648	2.17541e-12	-0.603403	1.65586e-07	-0.835675	1.61149e-17	0.012212	0.924321
PSMD11	blue	0.42735	0.000477222	-0.42735	0.000477222	0.59888	2.16188e-07	0.513618	1.66977e-05	-0.618042	6.78588e-08	0.0485787	0.705368	-0.510607	1.9069e-05	-0.184121	0.14859	-0.44873	0.000225517	-0.481352	6.50485e-05	0.0941022	0.463201
OAZ3	blue	0.566044	1.33248e-06	-0.566044	1.33248e-06	0.915028	9.86218e-26	0.307562	0.0142039	-0.365899	0.00318721	-0.234749	0.0640365	-0.762585	3.81005e-13	-0.464379	0.000126164	-0.566804	1.28038e-06	-0.60935	1.15876e-07	0.0881867	0.491903
SCCPDH	blue	0.458869	0.000155288	-0.458869	0.000155288	0.740506	4.01749e-12	0.502027	2.765e-05	-0.0979547	0.44501	-0.467074	0.00011383	-0.556695	2.15922e-06	-0.608104	1.24951e-07	-0.571923	9.76188e-07	-0.819523	2.18891e-16	0.0642143	0.617078
SPATA17	blue	0.410347	0.000837117	-0.410347	0.000837117	0.895809	3.71688e-23	0.416911	0.000676199	-0.471607	9.55557e-05	-0.124276	0.331833	-0.576113	7.79111e-07	-0.57037	1.06041e-06	-0.730743	1.05709e-11	-0.802267	2.7061e-15	0.0601793	0.639414
AKT1	blue	-0.352936	0.00455157	0.352936	0.00455157	-0.71724	3.76817e-11	-0.259795	0.0397616	0.332097	0.00783545	0.131609	0.303867	0.391335	0.00151688	0.594583	2.77457e-07	0.528209	8.61606e-06	0.669448	1.99039e-09	0.0401212	0.754888
C20orf26	blue	0.499107	3.1306e-05	-0.499107	3.1306e-05	0.911441	3.29968e-25	0.594979	2.71202e-07	-0.314104	0.0121759	-0.350866	0.00481164	-0.756991	7.08552e-13	-0.589387	3.73389e-07	-0.659937	4.02546e-09	-0.84504	3.10987e-18	0.0165846	0.89735
C20orf141	blue	0.560294	1.79625e-06	-0.560294	1.79625e-06	0.874687	7.52938e-21	0.241101	0.0569694	-0.428609	0.000457239	-0.14208	0.266661	-0.767916	2.07609e-13	-0.335382	0.00720939	-0.564059	1.47813e-06	-0.50165	2.80986e-05	0.0920933	0.472845
SYPL1	blue	0.496329	3.5195e-05	-0.496329	3.5195e-05	0.792485	1.0114e-14	0.524414	1.02644e-05	-0.518342	1.35229e-05	-0.13736	0.283034	-0.547273	3.46103e-06	-0.459109	0.000153902	-0.72476	1.87373e-11	-0.771264	1.40618e-13	-0.0174681	0.891914
ALDH1A1	blue	-0.401959	0.00109282	0.401959	0.00109282	-0.716834	3.91053e-11	-0.454545	0.000182328	0.589224	3.76855e-07	0.229359	0.070573	0.721112	2.63701e-11	0.040925	0.750135	0.479285	7.06441e-05	0.496815	3.44841e-05	-0.0776065	0.545471
AKAP4	blue	0.502098	2.75662e-05	-0.502098	2.75662e-05	0.886713	4.16282e-22	0.275797	0.0286796	-0.333906	0.00748508	-0.25871	0.0406264	-0.677166	1.10262e-09	-0.503454	2.60109e-05	-0.523274	1.08139e-05	-0.621073	5.60918e-08	0.108562	0.397029
C7orf34	blue	0.527937	8.7255e-06	-0.527937	8.7255e-06	0.885268	5.99549e-22	0.208048	0.101793	-0.358892	0.00387115	-0.2359	0.0627066	-0.757413	6.76501e-13	-0.405986	0.000962363	-0.457094	0.000165907	-0.508043	2.13304e-05	0.0546585	0.670495
PPP2R1B	blue	0.489306	4.71099e-05	-0.489306	4.71099e-05	0.901355	7.61634e-24	0.624441	4.52851e-08	-0.339739	0.00644692	-0.350625	0.00484281	-0.690619	3.77079e-10	-0.630284	3.10496e-08	-0.735857	6.40165e-12	-0.910208	4.93968e-25	0.0309192	0.809899
ZNF609	blue	0.431081	0.000420193	-0.431081	0.000420193	0.653864	6.22966e-09	0.466509	0.00011632	-0.0607205	0.636399	-0.488749	4.82001e-05	-0.690249	3.88672e-10	-0.425813	0.000502716	-0.34168	0.0061308	-0.580245	6.2184e-07	0.168311	0.187302
C9orf131	blue	0.321949	0.0100784	-0.321949	0.0100784	0.615243	8.0765e-08	0.0304904	0.812487	-0.0855263	0.505109	-0.253622	0.0448909	-0.589458	3.7189e-07	-0.372339	0.0026556	-0.095272	0.457635	-0.249549	0.0485646	-0.0211341	0.869412
ACTR1A	blue	0.357891	0.00397883	-0.357891	0.00397883	0.502209	2.74352e-05	0.194133	0.127366	-0.106363	0.40672	-0.308318	0.0139555	-0.581835	5.69671e-07	-0.100996	0.430935	-0.256483	0.0424494	-0.286387	0.0228759	-0.0494857	0.700126
PHB	blue	-0.391669	0.00150156	0.391669	0.00150156	-0.755643	8.20755e-13	-0.470992	9.78668e-05	0.53048	7.75144e-06	0.151059	0.237294	0.532915	6.91456e-06	0.403631	0.00103683	0.587736	4.09899e-07	0.700366	1.67054e-10	-0.122343	0.339467
SYVN1	blue	-0.267361	0.0341456	0.267361	0.0341456	-0.449601	0.000218497	0.131864	0.302924	0.0837017	0.51427	0.29244	0.0200301	0.0682696	0.594973	0.228791	0.0712922	0.406833	0.000936791	0.396098	0.00131123	0.0939369	0.46399
CYB5B	blue	-0.319653	0.0106572	0.319653	0.0106572	-0.577762	7.12337e-07	-0.277246	0.0278195	0.423094	0.000550832	-0.0917431	0.474537	0.616624	7.4131e-08	0.0958446	0.454924	0.473041	9.03629e-05	0.30394	0.0154465	0.014966	0.907322
MRPL36	blue	0.421224	0.000586317	-0.421224	0.000586317	0.621992	5.29239e-08	0.331459	0.00796225	-0.414912	0.000721941	-0.0857078	0.504202	-0.412669	0.000776611	-0.345858	0.00549593	-0.551486	2.80772e-06	-0.557137	2.11118e-06	-0.0558688	0.663632
ALKBH7	blue	0.593247	2.99635e-07	-0.593247	2.99635e-07	0.940936	2.20148e-30	0.414028	0.000743068	-0.406061	0.000960081	-0.252559	0.0458273	-0.82343	1.19321e-16	-0.523465	1.07197e-05	-0.543955	4.07286e-06	-0.664169	2.9517e-09	-0.00415263	0.974232
NPTN	blue	-0.49789	3.29584e-05	0.49789	3.29584e-05	-0.781528	4.08346e-14	-0.242434	0.05557	0.638676	1.78081e-08	-0.0631674	0.622842	0.599668	2.06438e-07	0.238777	0.0594778	0.534923	6.28872e-06	0.464898	0.000123698	-0.147065	0.250068
SPINK2	blue	0.389366	0.00161003	-0.389366	0.00161003	0.7297	1.16929e-11	0.4022	0.00108459	-0.619604	6.15313e-08	0.257471	0.0416329	-0.508866	2.05781e-05	-0.357662	0.00400377	-0.749214	1.63351e-12	-0.606588	1.36895e-07	0.121153	0.344222
C6orf48	blue	0.363411	0.00341669	-0.363411	0.00341669	0.386449	0.00175744	0.118561	0.354717	0.0109652	0.932028	-0.378017	0.00225406	-0.375618	0.00241659	-0.301157	0.0164639	0.0113031	0.929939	-0.242798	0.0551926	-0.00768744	0.952318
C16orf80	blue	0.488389	4.89159e-05	-0.488389	4.89159e-05	0.746916	2.07869e-12	0.324718	0.0094171	-0.225391	0.0757179	-0.203119	0.110351	-0.588219	3.98884e-07	-0.5859	4.54408e-07	-0.544047	4.05468e-06	-0.643008	1.32759e-08	-0.0423432	0.741773
HIAT1	blue	0.537086	5.67376e-06	-0.537086	5.67376e-06	0.726813	1.5422e-11	0.17756	0.163859	-0.31894	0.0108427	-0.242336	0.0556721	-0.377406	0.00229447	-0.44468	0.000260915	-0.537659	5.52059e-06	-0.603771	1.62004e-07	0.12985	0.310431
SMCP	blue	0.589593	3.69054e-07	-0.589593	3.69054e-07	0.921004	1.16564e-26	0.276334	0.0283583	-0.416546	0.000684349	-0.19476	0.126118	-0.74611	2.26072e-12	-0.452582	0.000195978	-0.550418	2.96147e-06	-0.596475	2.48708e-07	0.0797102	0.5346
UBQLN1	blue	-0.247224	0.0507692	0.247224	0.0507692	-0.403547	0.00103959	-0.0487755	0.70423	0.314744	0.0119919	0.0200797	0.875874	0.47688	7.77154e-05	-0.0394958	0.758592	0.11768	0.35833	0.0128224	0.92055	-0.0540205	0.674123
ASRGL1	blue	0.540091	4.91219e-06	-0.540091	4.91219e-06	0.933472	7.43462e-29	0.548725	3.22129e-06	-0.367081	0.0030831	-0.326874	0.00892852	-0.762786	3.72505e-13	-0.593945	2.87849e-07	-0.630201	3.12193e-08	-0.818988	2.37568e-16	0.0207152	0.871978
SF3B3	blue	-0.348053	0.00518608	0.348053	0.00518608	-0.579614	6.43745e-07	0.165154	0.195829	0.458419	0.000157918	-0.165097	0.195987	0.273615	0.0300177	0.201962	0.112439	0.379482	0.00215966	0.233465	0.0655476	0.103132	0.421202
IFI6	blue	-0.446989	0.000240154	0.446989	0.000240154	-0.676521	1.15925e-09	-0.422625	0.000559545	0.483206	6.03777e-05	0.108368	0.397879	0.564792	1.4227e-06	0.200507	0.115106	0.674488	1.35617e-09	0.61428	8.57155e-08	0.140457	0.272215
PSMA6	blue	0.53203	7.20823e-06	-0.53203	7.20823e-06	0.892353	9.54658e-23	0.362474	0.00350679	-0.421811	0.000574963	-0.14737	0.249077	-0.55473	2.38536e-06	-0.592706	3.09063e-07	-0.769712	1.68602e-13	-0.790217	1.35935e-14	0.00392947	0.975617
MBNL3	blue	-0.401766	0.00109946	0.401766	0.00109946	-0.619999	6.00211e-08	-0.416913	0.000676146	0.509951	1.9625e-05	0.289633	0.0213099	0.703145	1.31656e-10	-0.0767139	0.550116	0.318093	0.0110667	0.384399	0.00186817	-0.0584887	0.64887
ZER1	blue	0.267645	0.0339483	-0.267645	0.0339483	0.453813	0.000187314	-0.00950624	0.941055	-0.202255	0.111907	-0.124625	0.330466	-0.472119	9.36722e-05	-0.229026	0.0709939	0.0740828	0.563917	-0.108164	0.398775	-0.0763835	0.55184
TEX261	blue	0.387537	0.00170111	-0.387537	0.00170111	0.365209	0.00324942	0.245445	0.0525111	-0.591984	3.22108e-07	0.289597	0.0213269	-0.41509	0.000717763	0.102438	0.424348	-0.323681	0.00966029	-0.153003	0.23124	0.045374	0.724002
SEC61B	blue	-0.400557	0.00114186	0.400557	0.00114186	-0.578135	6.97987e-07	-0.341988	0.0060818	-0.112997	0.377911	0.535019	6.26017e-06	0.558895	1.92989e-06	0.48764	5.04367e-05	0.319767	0.0106277	0.540916	4.72061e-06	-0.116898	0.361556
C16orf71	blue	0.51067	1.90158e-05	-0.51067	1.90158e-05	0.924363	3.25569e-27	0.575302	8.14042e-07	-0.335692	0.00715269	-0.397143	0.00126963	-0.837289	1.22276e-17	-0.502533	2.70571e-05	-0.593129	3.01664e-07	-0.778414	5.98315e-14	0.0899278	0.48336
PSMB7	blue	0.436518	0.000348134	-0.436518	0.000348134	0.845323	2.95452e-18	0.571087	1.0207e-06	-0.406486	0.000947211	-0.151871	0.234751	-0.709053	7.86325e-11	-0.560491	1.77808e-06	-0.718457	3.37037e-11	-0.777507	6.67987e-14	-0.0966472	0.451138
CCDC135	blue	0.479587	6.98012e-05	-0.479587	6.98012e-05	0.916863	5.20809e-26	0.474157	8.6506e-05	-0.345755	0.00551087	-0.356245	0.00416157	-0.787245	1.99162e-14	-0.464702	0.000124625	-0.62114	5.58532e-08	-0.73353	8.0539e-12	0.0611323	0.634109
MED13L	blue	-0.235335	0.0633568	0.235335	0.0633568	-0.571301	1.00911e-06	-0.291901	0.0202705	0.332613	0.00773407	-0.0543405	0.672302	0.522993	1.09537e-05	0.273286	0.0302241	0.561702	1.67041e-06	0.453855	0.000187029	0.0885331	0.490198
NUPR1	blue	-0.519434	1.28734e-05	0.519434	1.28734e-05	-0.814197	4.89002e-16	-0.535709	6.05847e-06	0.318373	0.0109921	0.28693	0.0226073	0.618151	6.7397e-08	0.583294	5.25456e-07	0.709927	7.278e-11	0.797871	4.9377e-15	0.0228179	0.85911
ARL8A	blue	-0.506446	2.28622e-05	0.506446	2.28622e-05	-0.721621	2.51516e-11	-0.318141	0.0110539	0.714799	4.70479e-11	-0.192653	0.130349	0.462469	0.000135637	0.23585	0.0627634	0.710164	7.12713e-11	0.56881	1.15189e-06	0.0721092	0.574375
PSMB2	blue	-0.0745653	0.561374	0.0745653	0.561374	-0.175893	0.167918	0.259503	0.0399923	-0.282451	0.024905	0.327075	0.00888402	0.132798	0.299479	0.107783	0.400445	-0.0402148	0.754334	0.0176722	0.890659	0.141528	0.26854
RAB14	blue	-0.439795	0.000310341	0.439795	0.000310341	-0.392161	0.00147924	-0.115895	0.365719	0.288568	0.0218135	0.0041023	0.974545	0.498239	3.24766e-05	-0.0727677	0.570876	0.230716	0.0688795	0.103801	0.418178	0.162063	0.204446
POGZ	blue	-0.162887	0.202123	0.162887	0.202123	-0.284296	0.0239358	0.0438976	0.732641	0.260412	0.039277	-0.0679588	0.596655	0.113005	0.377876	-0.0188977	0.883128	0.366789	0.00310851	0.199535	0.116914	0.103354	0.420194
ABHD2	blue	-0.0689408	0.591349	0.0689408	0.591349	0.234027	0.0648828	-0.106209	0.407402	-0.423824	0.000537525	0.329471	0.0083695	-0.0188162	0.883629	-0.031206	0.808169	-0.120529	0.346733	-0.0369909	0.77348	-0.124626	0.330465
ATXN7	blue	-0.00203579	0.987366	0.00203579	0.987366	-0.0996066	0.437332	0.184702	0.147291	-0.0933484	0.466807	0.122835	0.337515	-0.118829	0.353626	0.179092	0.160195	0.00423089	0.973747	0.0834857	0.51536	0.0269692	0.833814
IPO5	blue	0.545852	3.71167e-06	-0.545852	3.71167e-06	0.84458	3.38025e-18	0.449198	0.000221716	-0.262338	0.0377944	-0.378675	0.00221121	-0.581567	5.78167e-07	-0.608623	1.21097e-07	-0.659807	4.06386e-09	-0.837609	1.15725e-17	0.0968526	0.450173
ODF2	blue	0.570477	1.05439e-06	-0.570477	1.05439e-06	0.930913	2.26395e-28	0.605273	1.48121e-07	-0.429425	0.000444693	-0.293438	0.0195909	-0.803167	2.38819e-15	-0.508953	2.05001e-05	-0.672607	1.56635e-09	-0.800656	3.379e-15	0.0416519	0.745846
M6PR	blue	-0.216885	0.0877495	0.216885	0.0877495	-0.368052	0.00299983	0.178487	0.161635	0.227197	0.073341	0.0760697	0.55348	0.302089	0.0161169	0.00120796	0.992503	0.0382327	0.766089	0.0387803	0.762836	0.131103	0.305747
ZNF692	blue	0.492254	4.17161e-05	-0.492254	4.17161e-05	0.873381	1.01262e-20	0.421224	0.000586309	-0.265008	0.0358168	-0.404439	0.00101074	-0.799812	3.7933e-15	-0.539427	5.07189e-06	-0.437048	0.000341741	-0.661102	3.6978e-09	0.0640809	0.617812
NCSTN	blue	-0.263421	0.0369815	0.263421	0.0369815	-0.278954	0.026833	0.136485	0.286142	0.250806	0.0474057	-0.0111964	0.930598	0.0105424	0.934644	-0.041421	0.747208	0.372712	0.00262737	0.159843	0.210799	0.194121	0.12739
UBE2Z	blue	-0.333294	0.0076021	0.333294	0.0076021	-0.709365	7.64917e-11	-0.171864	0.178025	0.103951	0.417501	0.528892	8.34698e-06	0.415792	0.000701464	0.553912	2.48581e-06	0.264108	0.0364735	0.576306	7.70994e-07	-0.0491079	0.702308
SURF4	blue	-0.266986	0.0344074	0.266986	0.0344074	-0.287687	0.0222374	0.0358852	0.780079	-0.103175	0.421007	0.273625	0.0300116	0.140694	0.2714	0.297698	0.0178079	0.146907	0.250584	0.215402	0.0899936	-0.227907	0.0724224
AMZ2	blue	0.519603	1.27755e-05	-0.519603	1.27755e-05	0.905631	2.10175e-24	0.445715	0.000251414	-0.383944	0.00189361	-0.240111	0.0580273	-0.630956	2.97151e-08	-0.661824	3.50749e-09	-0.67572	1.23335e-09	-0.821783	1.54381e-16	0.101502	0.428617
ACR	blue	0.509268	2.02202e-05	-0.509268	2.02202e-05	0.838541	9.84985e-18	0.496004	3.56791e-05	-0.33749	0.00683118	-0.335693	0.00715253	-0.779475	5.25668e-14	-0.446572	0.000243787	-0.503895	2.55228e-05	-0.693966	2.86158e-10	0.128073	0.317157
SPTAN1	blue	-0.267891	0.0337785	0.267891	0.0337785	-0.584196	4.99771e-07	-0.0278871	0.828242	0.433501	0.000386589	-0.00472881	0.970659	0.272612	0.0306501	0.271828	0.0311525	0.449053	0.000222887	0.42984	0.00043844	-0.00387331	0.975965
ANKRD13A	blue	0.516952	1.4393e-05	-0.516952	1.4393e-05	0.899591	1.27358e-23	0.488266	4.91633e-05	-0.49774	3.31674e-05	-0.250737	0.0474683	-0.654176	6.09292e-09	-0.494807	3.75114e-05	-0.58583	4.5619e-07	-0.769585	1.71108e-13	0.0271185	0.832907
PPIA	blue	-0.329877	0.00828481	0.329877	0.00828481	-0.477621	7.54698e-05	-0.0784091	0.541311	0.131265	0.305145	0.0187379	0.884109	0.455822	0.000173929	0.240642	0.057458	0.325353	0.00927076	0.252501	0.0458786	0.115663	0.366687
CYB5D2	blue	0.466175	0.000117816	-0.466175	0.000117816	0.796933	5.60279e-15	0.17896	0.160508	-0.478271	7.35498e-05	-0.0253585	0.84361	-0.503132	2.63727e-05	-0.489706	4.63419e-05	-0.452831	0.000194193	-0.554703	2.38857e-06	-0.00353496	0.978064
PRAF2	blue	-0.36657	0.00312776	0.36657	0.00312776	-0.727079	1.50359e-11	-0.470313	0.000100476	0.372608	0.0026352	0.312491	0.0126512	0.483916	5.86727e-05	0.338724	0.00661798	0.680797	8.30006e-10	0.735027	6.95011e-12	0.115748	0.366333
FTMT	blue	0.450321	0.000212853	-0.450321	0.000212853	0.875167	6.74739e-21	0.161419	0.206277	-0.323675	0.00966164	-0.263935	0.0366008	-0.706102	1.01882e-10	-0.393442	0.00142258	-0.496562	3.48522e-05	-0.539542	5.04379e-06	-0.0152659	0.905474
ACRV1	blue	0.536653	5.79226e-06	-0.536653	5.79226e-06	0.890006	1.77886e-22	0.193806	0.128021	-0.524148	1.03902e-05	0.0287068	0.823274	-0.636568	2.05089e-08	-0.42858	0.000457688	-0.614298	8.56167e-08	-0.550589	2.93628e-06	0.150736	0.23831
COPA	blue	-0.397736	0.00124658	0.397736	0.00124658	-0.688725	4.40106e-10	-0.352339	0.00462531	0.297332	0.0179556	0.247917	0.0501034	0.584479	4.91964e-07	0.399023	0.00119778	0.375545	0.00242169	0.506827	2.24876e-05	-0.0112349	0.93036
KDELR1	blue	-0.371503	0.00271979	0.371503	0.00271979	-0.697566	2.1177e-10	-0.347411	0.00527503	0.325957	0.00913344	0.0772618	0.547262	0.392504	0.00146387	0.53974	4.99593e-06	0.698225	2.00324e-10	0.701875	1.46833e-10	0.129842	0.310463
EIF4H	blue	0.388177	0.00166868	-0.388177	0.00166868	0.0966443	0.451152	0.0124188	0.923043	-0.352743	0.00457527	0.209251	0.0997851	-0.106479	0.406203	0.239608	0.0585715	-0.166258	0.192817	0.0384442	0.764832	0.0740305	0.564193
SMA4	blue	0.266739	0.0345809	-0.266739	0.0345809	0.730184	1.11584e-11	0.289261	0.0214847	-0.19438	0.126872	-0.318915	0.0108493	-0.46684	0.000114855	-0.641512	1.47008e-08	-0.516005	1.50154e-05	-0.689335	4.18776e-10	0.0783932	0.541393
PGP	blue	0.187806	0.140492	-0.187806	0.140492	0.574688	8.41482e-07	0.115471	0.367487	0.0371612	0.772466	-0.338468	0.00666174	-0.581968	5.65519e-07	-0.513327	1.69141e-05	-0.11726	0.360062	-0.339225	0.00653302	-0.104544	0.414834
EIF3G	blue	0.515479	1.53722e-05	-0.515479	1.53722e-05	0.774368	9.74131e-14	0.240482	0.0576297	-0.642277	1.39548e-08	0.117911	0.357383	-0.601663	1.8356e-07	-0.250655	0.0475432	-0.546516	3.59262e-06	-0.446496	0.000244456	0.0478921	0.709347
SLC25A5	blue	-0.343237	0.005887	0.343237	0.005887	-0.628574	3.47047e-08	-0.205976	0.105325	0.605995	1.41857e-07	-0.113054	0.377667	0.530109	7.8867e-06	0.0274399	0.830955	0.528046	8.68142e-06	0.345949	0.00548274	-0.0864597	0.500455
PGAM1	blue	-0.383064	0.0019436	0.383064	0.0019436	-0.69276	3.16212e-10	-0.13206	0.302197	0.571739	9.85817e-07	-0.221174	0.0815075	0.361094	0.00364337	0.434957	0.000367568	0.5308	7.63627e-06	0.456681	0.000168472	0.112275	0.380983
IPO13	blue	0.519527	1.28199e-05	-0.519527	1.28199e-05	0.857196	3.10256e-19	0.452663	0.000195399	-0.357019	0.00407471	-0.303749	0.0155147	-0.842786	4.666e-18	-0.428041	0.000466159	-0.428828	0.000453838	-0.596103	2.54125e-07	0.0200765	0.875894
VARS	blue	0.327782	0.0087295	-0.327782	0.0087295	0.601435	1.86051e-07	0.247439	0.0505618	-0.0628342	0.624681	-0.313295	0.0124123	-0.699811	1.75129e-10	-0.38804	0.00167561	-0.144518	0.258455	-0.310028	0.0134077	-0.0449493	0.726484
MRPS11	blue	0.0798696	0.53378	-0.0798696	0.53378	0.3283	0.00861765	0.152657	0.232309	0.0517574	0.687055	-0.229296	0.070652	-0.314278	0.0121258	-0.426596	0.000489579	-0.0417738	0.745127	-0.308366	0.0139398	0.0179187	0.889143
CREBBP	blue	-0.204702	0.107544	0.204702	0.107544	-0.494442	3.80876e-05	0.256408	0.0425121	0.363315	0.00342583	-0.16063	0.208532	0.103217	0.420816	0.198379	0.119094	0.47732	7.63759e-05	0.247303	0.0506927	0.0222434	0.862622
SOX30	blue	0.530723	7.6639e-06	-0.530723	7.6639e-06	0.78265	3.5525e-14	0.686915	5.09609e-10	-0.215963	0.08914	-0.473204	8.97891e-05	-0.799418	4.00256e-15	-0.461777	0.000139227	-0.514113	1.63352e-05	-0.766061	2.56935e-13	0.0751577	0.558259
HNRNPA1	blue	-0.468083	0.000109506	0.468083	0.000109506	-0.739076	4.64122e-12	-0.424534	0.00052485	0.276933	0.0280034	0.151043	0.237344	0.768192	2.01101e-13	0.430541	0.000428038	0.469386	0.000104143	0.494227	3.84301e-05	-0.0488654	0.70371
PIWIL1	blue	0.403158	0.00105242	-0.403158	0.00105242	0.861839	1.21542e-19	0.574631	8.44094e-07	-0.217378	0.0870144	-0.495915	3.58118e-05	-0.682019	7.53646e-10	-0.620748	5.72532e-08	-0.602127	1.78597e-07	-0.863172	9.22901e-20	0.00509705	0.968375
AKR1B1	blue	-0.315136	0.0118802	0.315136	0.0118802	-0.521777	1.15774e-05	-0.232426	0.0667918	0.451474	0.000204091	-0.0833642	0.515973	0.328363	0.00860411	0.286239	0.0229497	0.443742	0.000269802	0.390166	0.00157154	0.0477532	0.710152
EIF4G3	blue	0.523836	1.05395e-05	-0.523836	1.05395e-05	0.872023	1.37349e-20	0.532489	7.05459e-06	-0.196331	0.123031	-0.448933	0.000223863	-0.690685	3.75069e-10	-0.69612	2.39102e-10	-0.606764	1.35455e-07	-0.842007	5.36041e-18	0.0169232	0.895266
SPAG6	blue	0.450043	0.000215018	-0.450043	0.000215018	0.883153	1.0136e-21	0.566401	1.30777e-06	-0.231308	0.0681507	-0.401007	0.00112591	-0.689268	4.21084e-10	-0.654843	5.81011e-09	-0.665694	2.63635e-09	-0.874407	8.02496e-21	0.081924	0.523275
COX7A2	blue	0.519169	1.30282e-05	-0.519169	1.30282e-05	0.947626	6.21018e-32	0.389618	0.00159782	-0.32711	0.00887636	-0.318602	0.0109315	-0.711167	6.5191e-11	-0.645178	1.14403e-08	-0.619794	6.0802e-08	-0.78275	3.50869e-14	0.0291478	0.820604
CTSA	blue	-0.419546	0.000619911	0.419546	0.000619911	-0.736824	5.81549e-12	-0.214857	0.0908298	0.361833	0.00356963	-0.00811289	0.949682	0.429851	0.000438272	0.551619	2.78907e-06	0.693815	2.89764e-10	0.62873	3.43545e-08	0.035989	0.779459
ROPN1B	blue	0.529291	8.19355e-06	-0.529291	8.19355e-06	0.888966	2.33389e-22	0.363736	0.00338583	-0.424059	0.000533295	-0.184258	0.148281	-0.692287	3.28788e-10	-0.496383	3.51157e-05	-0.605883	1.4281e-07	-0.694269	2.79027e-10	0.112243	0.38112
SEC61A1	blue	-0.397554	0.00125361	0.397554	0.00125361	-0.743447	2.9764e-12	-0.375183	0.00244715	0.108568	0.397004	0.450653	0.000210296	0.527262	9.00263e-06	0.701977	1.45555e-10	0.423307	0.000546925	0.718123	3.47557e-11	-0.0583994	0.64937
COIL	blue	0.501057	2.88182e-05	-0.501057	2.88182e-05	0.959498	2.90565e-35	0.357708	0.00399879	-0.393159	0.00143494	-0.293318	0.0196435	-0.654076	6.13658e-09	-0.613106	9.21374e-08	-0.648394	9.15584e-09	-0.801465	3.02331e-15	0.0376233	0.769714
ADIPOR1	blue	-0.17413	0.172286	0.17413	0.172286	-0.527226	9.01747e-06	-0.321041	0.010304	0.588497	3.92662e-07	0.0811229	0.52736	0.433811	0.000382466	0.0266249	0.835906	0.300445	0.0167333	0.338489	0.00665821	0.117955	0.357202
HSP90B1	blue	-0.364497	0.00331478	0.364497	0.00331478	-0.388738	0.00164079	0.0524088	0.683323	-0.108446	0.397538	0.394713	0.00136829	0.524774	1.00959e-05	0.160533	0.208811	-0.0203503	0.874214	0.0790381	0.538061	0.0293106	0.819618
PTDSS2	blue	0.539192	5.1294e-06	-0.539192	5.1294e-06	0.913105	1.89664e-25	0.504098	2.53006e-05	-0.383906	0.00189574	-0.249098	0.0489858	-0.826381	7.47153e-17	-0.568966	1.14242e-06	-0.555125	2.33817e-06	-0.71006	7.19308e-11	0.0119801	0.925754
DAZAP2	blue	-0.398851	0.0012042	0.398851	0.0012042	-0.752372	1.16798e-12	-0.448053	0.000231108	0.178217	0.16228	0.306554	0.0145406	0.60068	1.94518e-07	0.545008	3.86846e-06	0.736399	6.06641e-12	0.74724	2.00948e-12	-0.0335987	0.793773
NDUFC2	blue	-0.559412	1.8795e-06	0.559412	1.8795e-06	-0.489326	4.70712e-05	-0.412806	0.000773166	0.428475	0.000459337	0.0599009	0.640967	0.542785	4.31167e-06	-0.0520868	0.685167	0.462191	0.00013707	0.333661	0.00753162	-0.0754685	0.556629
HMGN2	blue	-0.187888	0.140315	0.187888	0.140315	-0.439726	0.000311094	-0.0958399	0.454946	0.114817	0.370225	0.370694	0.00278331	0.3432	0.00589274	0.0233706	0.855733	0.343733	0.00581112	0.327333	0.00882728	-0.0906743	0.479721
FAIM2	blue	0.395885	0.00131986	-0.395885	0.00131986	0.436771	0.000345064	0.00921111	0.942882	-0.434518	0.000373207	0.133909	0.295418	-0.4959	3.58344e-05	0.00726715	0.954922	-0.085731	0.504087	-0.0559024	0.663442	0.00239067	0.985164
SPTBN1	blue	-0.463811	0.000128914	0.463811	0.000128914	-0.801059	3.1969e-15	-0.418761	0.000636221	0.304539	0.0152349	0.206207	0.104928	0.636447	2.06747e-08	0.503221	2.62715e-05	0.71187	6.12219e-11	0.717636	3.63412e-11	0.0127633	0.920915
NUP98	blue	0.239735	0.0584329	-0.239735	0.0584329	0.720734	2.73141e-11	0.581853	5.69113e-07	-0.293217	0.0196875	-0.327086	0.00888172	-0.638699	1.77798e-08	-0.441465	0.000292559	-0.475837	8.09805e-05	-0.698939	1.88577e-10	0.0427453	0.739408
CCNA1	blue	0.419655	0.000617675	-0.419655	0.000617675	0.896454	3.10569e-23	0.568356	1.17986e-06	-0.343998	0.005771	-0.374045	0.0025287	-0.724723	1.88025e-11	-0.517611	1.39743e-05	-0.672444	1.58595e-09	-0.832703	2.65906e-17	-0.0193298	0.880475
AP2B1	blue	-0.166894	0.191096	0.166894	0.191096	0.205317	0.106469	-0.0642555	0.616852	0.0574983	0.654434	-0.258069	0.041144	-0.138455	0.279178	-0.116334	0.363894	-0.00683494	0.957601	-0.140215	0.273051	-0.00256541	0.98408
DHX30	blue	0.51665	1.45892e-05	-0.51665	1.45892e-05	0.879705	2.33597e-21	0.706407	9.92013e-11	-0.301751	0.016242	-0.383692	0.00190779	-0.874565	7.7426e-21	-0.550079	3.01183e-06	-0.593311	2.98528e-07	-0.794895	7.35734e-15	0.0143017	0.911419
BSCL2	blue	0.499807	3.03903e-05	-0.499807	3.03903e-05	0.810214	8.77382e-16	0.597894	2.29002e-07	-0.527481	8.91163e-06	0.0555135	0.665643	-0.732822	8.63294e-12	-0.504126	2.52698e-05	-0.653965	6.1854e-09	-0.678428	9.99439e-10	0.0660032	0.607284
PLK1	blue	0.502237	2.74023e-05	-0.502237	2.74023e-05	0.876328	5.16366e-21	0.370527	0.00279653	-0.160559	0.208735	-0.453979	0.000186176	-0.77074	1.49535e-13	-0.611805	9.97849e-08	-0.474245	8.62071e-05	-0.696952	2.22984e-10	-0.0408971	0.7503
FOXO3	blue	-0.34504	0.00561537	0.34504	0.00561537	-0.666027	2.57176e-09	-0.356371	0.00414732	0.590172	3.57132e-07	-0.0833357	0.516117	0.443919	0.00026811	0.355186	0.0042831	0.49927	3.10907e-05	0.536992	5.69933e-06	-0.0095988	0.940482
AGBL5	blue	0.526944	9.13599e-06	-0.526944	9.13599e-06	0.907813	1.06376e-24	0.638108	1.85007e-08	-0.352014	0.00466591	-0.343466	0.00585193	-0.815003	4.33678e-16	-0.583917	5.07591e-07	-0.607023	1.33364e-07	-0.818492	2.5625e-16	0.0185937	0.884995
ATP6AP1	blue	-0.291255	0.0205623	0.291255	0.0205623	-0.604761	1.52723e-07	-0.239833	0.0583274	0.389834	0.00158742	0.400733	0.00113558	0.401689	0.0011021	0.0364515	0.776698	0.433752	0.000383248	0.517583	1.39919e-05	0.0285942	0.823956
ATP6V0E1	blue	-0.482882	6.11724e-05	0.482882	6.11724e-05	-0.753788	1.00315e-12	-0.537903	5.4565e-06	0.0782948	0.541902	0.535488	6.12231e-06	0.758231	6.18427e-13	0.570785	1.03728e-06	0.394994	0.00135653	0.662482	3.34242e-09	-0.0378842	0.768161
MDH2	blue	0.41312	0.000765331	-0.41312	0.000765331	0.463043	0.000132722	-0.0831134	0.517241	-0.209548	0.0992943	-0.027555	0.830257	-0.354468	0.00436714	-0.169062	0.185313	-0.0920092	0.473251	-0.107639	0.401081	-0.00186093	0.988451
USP2	blue	0.585759	4.58027e-07	-0.585759	4.58027e-07	0.92475	2.80041e-27	0.410294	0.000838526	-0.302468	0.0159778	-0.387392	0.00170848	-0.831444	3.27743e-17	-0.510644	1.90375e-05	-0.505556	2.37593e-05	-0.668583	2.12425e-09	0.0822653	0.52154
APP	blue	-0.526277	9.42167e-06	0.526277	9.42167e-06	-0.845066	3.09528e-18	-0.376892	0.00232898	0.473161	8.99409e-05	0.224003	0.0775861	0.695356	2.54878e-10	0.32551	0.00923492	0.565376	1.37994e-06	0.637636	1.90958e-08	0.0310853	0.808896
TMSB10	blue	-0.425652	0.000505453	0.425652	0.000505453	-0.741552	3.61275e-12	-0.386695	0.00174456	0.530198	7.85413e-06	0.188759	0.138451	0.495742	3.60718e-05	0.427585	0.000473437	0.416281	0.000690328	0.630629	3.03586e-08	-0.0618852	0.62993
FSCN3	blue	0.563817	1.49688e-06	-0.563817	1.49688e-06	0.914726	1.09408e-25	0.270969	0.0317104	-0.355059	0.00429776	-0.245328	0.0526272	-0.740178	4.15307e-12	-0.487247	5.12523e-05	-0.53939	5.08087e-06	-0.605503	1.46094e-07	0.0988761	0.440718
GGN	blue	0.51913	1.30516e-05	-0.51913	1.30516e-05	0.900946	8.58688e-24	0.353429	0.00449153	-0.328308	0.00861588	-0.317494	0.0112273	-0.8033	2.34436e-15	-0.448906	0.000224079	-0.481033	6.58837e-05	-0.620076	5.97311e-08	0.0240513	0.851578
RPL18A	blue	-0.281153	0.0256066	0.281153	0.0256066	-0.58759	4.13292e-07	-0.347084	0.00532094	0.132215	0.301626	0.258568	0.0407407	0.503815	2.561e-05	0.443507	0.000272073	0.371808	0.00269625	0.524092	1.04169e-05	-0.12024	0.347896
CMTM2	blue	0.447629	0.000234678	-0.447629	0.000234678	0.898671	1.65926e-23	0.382678	0.00196592	-0.356611	0.00412034	-0.334285	0.00741335	-0.688408	4.51589e-10	-0.497991	3.28172e-05	-0.533917	6.59535e-06	-0.707244	9.22024e-11	0.0746725	0.56081
ATP1A1	blue	-0.320595	0.0104164	0.320595	0.0104164	-0.59453	2.78307e-07	-0.0873567	0.496004	0.601663	1.83561e-07	0.0636575	0.620141	0.387396	0.00170828	-0.0183931	0.886227	0.352975	0.00454679	0.318592	0.0109343	0.120439	0.347096
ARF1	blue	0.177277	0.164543	-0.177277	0.164543	0.446399	0.00024531	0.138256	0.279876	-0.239433	0.0587616	-0.0569488	0.65753	-0.384468	0.00186433	-0.0640648	0.6179	-0.371124	0.00274942	-0.304906	0.0151064	-0.130172	0.309222
LRWD1	blue	0.531126	7.52068e-06	-0.531126	7.52068e-06	0.93218	1.31178e-28	0.572847	9.29074e-07	-0.352148	0.00464911	-0.385331	0.00181709	-0.801514	3.00279e-15	-0.574508	8.49712e-07	-0.571314	1.0084e-06	-0.800009	3.69256e-15	0.0597235	0.641958
ACTL7A	blue	0.540917	4.72018e-06	-0.540917	4.72018e-06	0.901183	8.01034e-24	0.258577	0.0407333	-0.322503	0.00994291	-0.263109	0.0372142	-0.726083	1.65305e-11	-0.502217	2.74261e-05	-0.495656	3.6202e-05	-0.59607	2.54606e-07	0.136641	0.285586
RPS28	blue	-0.341962	0.0060859	0.341962	0.0060859	-0.549052	3.16961e-06	-0.235925	0.0626784	-0.0262531	0.838166	0.451415	0.00020453	0.46803	0.00010973	0.46552	0.000120799	0.223196	0.0786886	0.469175	0.000104992	0.115795	0.366136
PCYT2	blue	0.576783	7.51278e-07	-0.576783	7.51278e-07	0.95199	4.6585e-33	0.309421	0.0136001	-0.459241	0.000153142	-0.205788	0.10565	-0.739386	4.49872e-12	-0.528954	8.32304e-06	-0.527608	8.85943e-06	-0.655512	5.53902e-09	0.0503819	0.694958
C1orf194	blue	0.417999	0.000652409	-0.417999	0.000652409	0.899359	1.36191e-23	0.405111	0.000989447	-0.30214	0.0160984	-0.363537	0.00340471	-0.714113	5.00555e-11	-0.559224	1.89768e-06	-0.51517	1.5585e-05	-0.723398	2.13009e-11	0.0881972	0.491852
TMBIM6	blue	-0.261164	0.0386922	0.261164	0.0386922	-0.335218	0.00723967	-0.181809	0.153845	0.254045	0.0445231	0.159132	0.212861	0.307634	0.01418	-0.0265843	0.836153	0.287499	0.0223291	0.247663	0.0503466	0.00750653	0.953439
GABARAP	blue	0.362797	0.00347553	-0.362797	0.00347553	0.536865	5.73402e-06	0.170182	0.182373	-0.257078	0.0419564	-0.278812	0.0269137	-0.459526	0.00015152	-0.231653	0.0677294	-0.143662	0.261315	-0.366788	0.00310864	0.149264	0.242979
GPX4	blue	0.587047	4.26092e-07	-0.587047	4.26092e-07	0.933096	8.78317e-29	0.331242	0.00800589	-0.571771	9.84116e-07	-0.0423294	0.741854	-0.716752	3.93982e-11	-0.449231	0.000221454	-0.635068	2.2663e-08	-0.643511	1.28274e-08	0.0167667	0.89623
ACTB	blue	-0.384948	0.00183791	0.384948	0.00183791	-0.645488	1.11988e-08	-0.397295	0.00126371	0.260137	0.0394921	0.189829	0.136189	0.487453	5.08232e-05	0.538078	5.411e-06	0.468053	0.000109631	0.613339	9.08294e-08	0.110239	0.389733
UBC	blue	0.296699	0.018213	-0.296699	0.018213	0.526727	9.22807e-06	0.253655	0.0448617	-0.384711	0.00185091	0.0183287	0.886623	-0.446103	0.000247935	-0.130061	0.309641	-0.50785	2.15105e-05	-0.396637	0.00128964	-0.218742	0.0850032
CFHR2	brown	-0.18428	0.148232	0.18428	0.148232	-0.246931	0.0510526	-0.188535	0.13893	0.110096	0.390352	-0.00899595	0.944214	0.29154	0.0204331	0.192362	0.130942	0.173803	0.173107	0.136518	0.286025	0.0572169	0.656019
TAS2R8	brown	-0.322887	0.0098501	0.322887	0.0098501	-0.288066	0.0220541	-0.38635	0.00176264	-0.147258	0.249441	0.441323	0.000294027	0.429585	0.000442266	0.297706	0.0178046	0.106842	0.404595	0.346438	0.00541253	0.120357	0.347427
N4BP2L1	brown	-0.274177	0.0296686	0.274177	0.0296686	-0.4243	0.000528989	-0.535239	6.19499e-06	0.110613	0.388117	-0.00214956	0.98666	0.464073	0.000127638	0.435884	0.00035591	0.515394	1.54302e-05	0.46963	0.000103167	-0.0991492	0.439451
SLCO4C1	brown	-0.130257	0.308903	0.130257	0.308903	-0.221376	0.0812229	-0.333156	0.00762869	-0.146235	0.25278	0.33013	0.00823257	0.409222	0.000867931	0.104498	0.41504	0.291111	0.0206275	0.292536	0.0199875	0.0878769	0.493432
CASP1	brown	-0.332425	0.00777079	0.332425	0.00777079	-0.638933	1.7502e-08	-0.684689	6.09372e-10	0.0738841	0.564966	0.404943	0.000994725	0.714747	4.72722e-11	0.467016	0.000114084	0.621468	5.47074e-08	0.718624	3.31929e-11	0.00177875	0.988961
RAET1E	brown	-0.0702067	0.58454	0.0702067	0.58454	0.0387477	0.763029	-0.366475	0.00313609	-0.307397	0.0142584	0.117954	0.357205	0.228002	0.0723	0.110576	0.388279	0.189572	0.136729	0.161683	0.205525	0.0294974	0.818488
CXorf21	brown	-0.368021	0.00300243	0.368021	0.00300243	-0.426125	0.000497442	-0.461416	0.000141134	0.159976	0.210414	0.170052	0.182715	0.595899	2.57151e-07	0.180988	0.155742	0.404663	0.0010036	0.371177	0.00274523	-0.148575	0.245185
FGG	brown	-0.0203553	0.874184	0.0203553	0.874184	0.010319	0.936025	-0.145562	0.254993	0.0282619	0.825969	-0.0696706	0.587419	0.144271	0.259278	-0.16729	0.190031	0.25714	0.0419049	0.000506023	0.99686	-0.0834495	0.515543
UGT2B17	brown	0.255358	0.0433959	-0.255358	0.0433959	0.183422	0.150165	-0.00283622	0.982399	0.0142603	0.911674	-0.025025	0.845641	-0.256632	0.0423252	-0.0533079	0.678185	-0.128875	0.31411	-0.0467154	0.716183	-0.278613	0.0270276
NAG18	brown	-0.0509815	0.691509	0.0509815	0.691509	0.0200313	0.876171	-0.0680965	0.59591	-0.0490104	0.702871	0.0641074	0.617666	-0.0166563	0.896909	0.0319033	0.803967	-0.0926776	0.470029	0.0361489	0.778504	0.0561376	0.662111
GUCY2C	brown	-0.106486	0.406175	0.106486	0.406175	0.0651833	0.611765	0.123946	0.333129	0.0538669	0.674998	-0.205929	0.105407	-0.148279	0.246136	0.0176684	0.890683	-0.0486291	0.705077	-0.0821012	0.522374	-0.15582	0.22266
FAM115A	brown	-0.33102	0.00805074	0.33102	0.00805074	-0.37719	0.0023089	-0.166634	0.191798	0.0993861	0.438353	0.0927909	0.469484	0.489368	4.699e-05	0.0506943	0.69316	0.433366	0.00038839	0.199644	0.116711	-0.106528	0.405988
ATP6V0D2	brown	0.110022	0.390672	-0.110022	0.390672	0.0849086	0.508201	0.292054	0.0202021	-0.162776	0.202434	0.121805	0.341611	-0.321784	0.0101192	0.0925297	0.470741	-0.0814186	0.52585	-0.0360281	0.779225	-0.12432	0.331661
NAT1	brown	-0.129036	0.313501	0.129036	0.313501	-0.133665	0.29631	-0.497468	3.35498e-05	-0.0718104	0.575966	0.171694	0.178463	0.45878	0.000155805	0.00804557	0.950099	0.306094	0.0146967	0.19307	0.129504	-0.00738338	0.954202
TAS2R50	brown	-0.527364	8.96027e-06	0.527364	8.96027e-06	-0.544653	3.93643e-06	-0.503846	2.55765e-05	0.240739	0.0573546	0.228082	0.0721978	0.705108	1.11086e-10	0.184985	0.14666	0.236393	0.062143	0.360944	0.00365857	-0.117111	0.360678
CNTN6	brown	-0.134443	0.293481	0.134443	0.293481	-0.147757	0.247821	-0.560201	1.80482e-06	-0.0742283	0.56315	0.229503	0.0703913	0.406979	0.000932437	0.138944	0.277468	0.181635	0.154246	0.280421	0.0260096	-0.143491	0.261888
ZNF519	brown	-0.212077	0.0951883	0.212077	0.0951883	-0.32426	0.00952372	-0.0592308	0.644712	-0.00838098	0.948022	0.138422	0.279292	0.499204	3.11769e-05	-0.0491696	0.701951	0.217788	0.0864054	0.06811	0.595836	-0.0502617	0.69565
ERMN	brown	0.190047	0.13573	-0.190047	0.13573	0.279808	0.026351	0.456181	0.000171626	0.0701602	0.58479	-0.393898	0.00140287	-0.480459	6.74139e-05	-0.123989	0.332962	-0.187361	0.141452	-0.300023	0.0168946	0.0794766	0.535802
STATH	brown	0.31617	0.0115899	-0.31617	0.0115899	0.168941	0.185631	0.0418901	0.744442	-0.0694148	0.588795	-0.00243783	0.984871	-0.307331	0.0142805	-0.0193276	0.880488	-0.00511178	0.968283	0.0241897	0.850734	0.308033	0.0140487
LIPC	brown	-0.199839	0.116347	0.199839	0.116347	-0.342893	0.00594013	-0.541462	4.5974e-06	-0.017792	0.889922	0.506308	2.29989e-05	0.470229	0.000100802	0.0882925	0.491382	0.365903	0.00318687	0.459225	0.000153233	0.0471613	0.713589
ZFP14	brown	-0.171433	0.179134	0.171433	0.179134	-0.345129	0.00560232	-0.489767	4.62264e-05	-0.160286	0.20952	0.423561	0.00054228	0.515474	1.53755e-05	0.382371	0.00198382	0.17536	0.169229	0.449452	0.000219683	0.179717	0.158716
LGALS14	brown	-0.213727	0.0925817	0.213727	0.0925817	-0.0884103	0.490802	-0.153669	0.229191	-0.0752237	0.557913	0.0873457	0.496059	0.155226	0.22445	0.187522	0.141104	-0.00880417	0.945401	0.109378	0.393471	0.130978	0.306212
TAS2R13	brown	-0.204009	0.108766	0.204009	0.108766	-0.31031	0.0133191	-0.35745	0.00402704	-0.120291	0.347691	0.455231	0.000177772	0.5564	2.19187e-06	0.204304	0.108246	-0.0578245	0.652599	0.242201	0.0558121	-0.00826273	0.948754
SLC5A8	brown	0.315112	0.011887	-0.315112	0.011887	0.463991	0.000128038	0.343231	0.00588789	-0.0798949	0.53365	-0.339673	0.00645801	-0.444701	0.000260714	-0.256412	0.0425091	-0.429718	0.00044027	-0.464121	0.000127406	0.0857634	0.503925
C4BPA	brown	-0.0732589	0.568272	0.0732589	0.568272	-0.064493	0.615548	-0.239946	0.0582055	0.090328	0.481408	-0.0358447	0.780321	0.226341	0.0744597	-0.14682	0.250867	0.315078	0.0118966	0.0971973	0.448554	-0.000276347	0.998285
ADAMDEC1	brown	0.159131	0.212865	-0.159131	0.212865	0.13549	0.289702	0.463252	0.000131678	-0.0446213	0.728402	-0.0631624	0.622869	-0.3597	0.00378614	-0.0405755	0.752201	-0.242456	0.0555474	-0.227355	0.073135	-0.0308661	0.810219
NLRP8	brown	-0.0251466	0.844901	0.0251466	0.844901	-0.0052539	0.967402	0.0924365	0.47119	-0.107921	0.39984	0.078832	0.539125	0.0616534	0.631216	0.00277763	0.982763	-0.151628	0.235511	-0.0803094	0.531522	0.0948339	0.459715
CHRNB3	brown	0.287068	0.0225398	-0.287068	0.0225398	0.222505	0.0796432	0.20127	0.113701	-0.0733185	0.567957	-0.140383	0.272471	-0.25926	0.0401857	-0.0776709	0.545137	-0.162637	0.202828	-0.225304	0.0758332	0.056342	0.660956
FREM3	brown	0.330164	0.00822544	-0.330164	0.00822544	0.153637	0.22929	0.110194	0.38993	-0.190777	0.134207	0.056152	0.662029	-0.185416	0.145706	0.127123	0.320789	-0.253945	0.0446095	-0.080454	0.530781	0.0624611	0.626742
PNLIP	brown	0.190678	0.134413	-0.190678	0.134413	0.125139	0.328463	0.339696	0.00645414	0.0602027	0.639284	-0.133902	0.295446	-0.356323	0.00415276	-0.0662346	0.606022	-0.0652053	0.611644	-0.105362	0.411173	0.219999	0.0831822
RPL34	brown	-0.189355	0.137187	0.189355	0.137187	-0.406296	0.000952947	-0.488912	4.78784e-05	-0.0616793	0.631072	0.55911	1.90879e-06	0.560035	1.82031e-06	0.236931	0.0615338	0.175273	0.169445	0.392278	0.00147398	-0.0787782	0.539403
C4BPB	brown	0.0781341	0.542734	-0.0781341	0.542734	-0.0171673	0.893764	-0.412378	0.000783973	-0.0263552	0.837545	0.123346	0.335494	0.185181	0.146224	-0.145965	0.253667	0.287557	0.0223009	0.199853	0.116321	-0.175812	0.168115
SH2D1A	brown	0.0976587	0.446393	-0.0976587	0.446393	-0.0673291	0.600068	-0.226153	0.0747072	-0.104638	0.414415	0.230869	0.0686907	0.103192	0.420927	0.0711306	0.579594	0.165081	0.19603	0.177244	0.164622	-0.0750472	0.55884
KLRC3	brown	0.139034	0.277154	-0.139034	0.277154	0.101363	0.429252	0.0361939	0.778235	0.150281	0.239746	-0.184426	0.147906	-0.172187	0.177199	-0.22026	0.0828073	0.0983629	0.443105	-0.0896558	0.48469	-0.120826	0.345535
SLC39A2	brown	-0.171732	0.178364	0.171732	0.178364	-0.235856	0.0627569	-0.208223	0.101499	-0.0823844	0.520935	0.251283	0.0469711	0.282568	0.0248427	0.259215	0.0402217	0.0216142	0.866472	0.207474	0.102763	0.203005	0.110555
IER3IP1	brown	-0.254802	0.0438708	0.254802	0.0438708	-0.153559	0.229529	0.191319	0.133084	0.11411	0.373199	-0.111218	0.38551	0.240942	0.0571384	-0.13817	0.280177	-0.0360684	0.778985	-0.213689	0.092642	-0.116864	0.361697
OR7A17	brown	-0.0149146	0.907639	0.0149146	0.907639	-0.0312485	0.807912	0.078393	0.541394	0.124259	0.331903	-0.120159	0.348225	-0.180946	0.155841	0.070062	0.585317	-0.0129499	0.919763	-0.00279488	0.982656	-0.268074	0.0336527
NOX1	brown	0.264319	0.0363185	-0.264319	0.0363185	0.361914	0.00356164	0.318419	0.0109799	0.0305681	0.812018	-0.282427	0.0249175	-0.489405	4.69181e-05	-0.227461	0.0729985	-0.214203	0.0918414	-0.297372	0.0179393	-0.0495875	0.699538
OR8B8	brown	0.154621	0.226284	-0.154621	0.226284	0.239213	0.0590005	0.305879	0.0147702	-0.0663927	0.60516	-0.254667	0.0439858	-0.348911	0.0050693	-0.0399366	0.755981	-0.269289	0.0328257	-0.280689	0.0258611	0.0687354	0.592457
OR4K1	brown	0.0323821	0.801084	-0.0323821	0.801084	0.100535	0.43305	-0.0309746	0.809565	0.200844	0.114484	-0.318887	0.0108564	-0.164768	0.196893	-0.0567361	0.65873	0.0508649	0.692179	-0.0250429	0.845532	0.114017	0.373591
ADAMTS20	brown	0.341625	0.00613959	-0.341625	0.00613959	0.188294	0.139444	0.214087	0.0920211	-0.119823	0.349586	0.020011	0.876295	-0.265928	0.0351554	-0.0266401	0.835813	-0.245663	0.0522954	-0.119332	0.351575	0.0640613	0.617919
CNR1	brown	-0.283155	0.0245313	0.283155	0.0245313	-0.404511	0.00100842	-0.334234	0.007423	-0.16849	0.186826	0.15494	0.225317	0.434683	0.000371087	0.544056	4.05281e-06	0.481934	6.35463e-05	0.491356	4.32955e-05	-0.141742	0.26781
CETP	brown	0.304984	0.0150793	-0.304984	0.0150793	0.0773049	0.547038	0.188645	0.138694	0.0310843	0.808903	-0.104503	0.415021	-0.313691	0.0122963	-0.0556707	0.664753	0.0159009	0.901561	-0.0545875	0.670898	-0.0869013	0.498261
ZNF441	brown	-0.196382	0.122932	0.196382	0.122932	-0.517451	1.40749e-05	-0.417837	0.000655909	0.0310599	0.80905	0.483928	5.86449e-05	0.633562	2.50377e-08	0.187241	0.14171	0.355557	0.0042401	0.460136	0.00014809	0.117094	0.360746
PI15	brown	-0.269127	0.0329349	0.269127	0.0329349	-0.455982	0.0001729	-0.526439	9.3513e-06	-0.338366	0.00667919	0.510318	1.93121e-05	0.562618	1.59305e-06	0.727792	1.40453e-11	0.365992	0.00317889	0.613759	8.85093e-08	0.0438009	0.733208
DCLRE1C	brown	-0.283634	0.0242795	0.283634	0.0242795	-0.331692	0.00791579	-0.355567	0.00423898	-0.161237	0.206795	0.416383	0.000688024	0.501896	2.78043e-05	0.275903	0.0286162	0.134179	0.294436	0.31778	0.0111503	-0.0706251	0.582298
GPR65	brown	-0.360424	0.00371137	0.360424	0.00371137	-0.583242	5.26978e-07	-0.617977	6.81335e-08	0.173787	0.173147	0.151441	0.236095	0.730992	1.03183e-11	0.407902	0.000905401	0.560411	1.78545e-06	0.574287	8.59861e-07	-0.0018504	0.988516
LRTM1	brown	-0.065384	0.610666	0.065384	0.610666	-0.127297	0.320121	-0.0846973	0.50926	-0.100444	0.433471	0.213333	0.0932001	0.175432	0.169051	0.109536	0.392785	0.0214552	0.867445	0.104466	0.415187	0.0591652	0.645079
OR51G1	brown	0.100529	0.433079	-0.100529	0.433079	-0.0230539	0.857668	0.0202868	0.874604	0.171509	0.178938	-0.206945	0.103662	-0.168946	0.185619	0.0153683	0.904843	0.157622	0.217291	0.0788656	0.538952	-0.0511064	0.690791
TMOD4	brown	0.126546	0.323008	-0.126546	0.323008	0.0354481	0.782692	-0.0900671	0.48268	0.133135	0.298245	-0.118891	0.353372	-0.0527675	0.681272	-0.108998	0.395128	0.00969341	0.939896	0.0228299	0.859036	-0.148071	0.246807
ZNF540	brown	-0.301418	0.0163663	0.301418	0.0163663	-0.284306	0.0239306	-0.453271	0.000191083	-0.0178769	0.8894	0.342502	0.00600096	0.453288	0.000190966	0.0973554	0.447813	0.303206	0.0157096	0.366366	0.00314566	-0.0444256	0.729548
TFEC	brown	-0.242434	0.0555704	0.242434	0.0555704	-0.446944	0.000240542	-0.201816	0.112704	0.245995	0.0519675	-0.151566	0.235703	0.514753	1.58771e-05	0.305215	0.0149989	0.380686	0.00208474	0.2766	0.0282003	-0.128721	0.314693
PRDM9	brown	0.260576	0.0391483	-0.260576	0.0391483	0.187991	0.140093	0.512039	1.79044e-05	-0.099308	0.438715	-0.128234	0.316543	-0.390055	0.00157682	-0.0815792	0.525031	-0.176768	0.165779	-0.277889	0.0274444	-0.0712629	0.578887
SLC26A4	brown	0.146054	0.253376	-0.146054	0.253376	0.301701	0.0162608	0.0849785	0.50785	0.157415	0.217903	-0.330459	0.00816486	-0.330894	0.00807631	-0.162449	0.203357	-0.205404	0.106318	-0.269371	0.0327704	-0.151598	0.235603
LRP1B	brown	-0.213841	0.092405	0.213841	0.092405	-0.275953	0.0285861	-0.412913	0.000770468	-0.164059	0.198853	0.387139	0.0017215	0.52498	1.00008e-05	0.185863	0.144718	0.271454	0.0313942	0.298313	0.0175626	-0.162605	0.202916
TAS2R10	brown	-0.265574	0.0354085	0.265574	0.0354085	-0.516393	1.47576e-05	-0.585604	4.62009e-07	-0.0300699	0.815027	0.502843	2.67004e-05	0.701798	1.47805e-10	0.284889	0.023631	0.376532	0.00235348	0.527845	8.76259e-06	0.0326425	0.799518
OLIG3	brown	-0.00181354	0.988745	0.00181354	0.988745	-0.0497004	0.698886	-0.08587	0.503393	0.175541	0.168782	-0.22857	0.0715738	0.028934	0.821898	-0.0629626	0.623971	0.1566	0.220326	0.0355525	0.782068	-0.339318	0.00651746
HTR2C	brown	0.20387	0.109013	-0.20387	0.109013	0.242106	0.0559113	0.157659	0.217183	-0.208464	0.101096	-0.16355	0.200267	-0.371554	0.00271585	0.204502	0.107897	-0.0081815	0.949257	-0.0274323	0.831001	-0.107438	0.401968
REG1A	brown	0.327036	0.00889272	-0.327036	0.00889272	0.211817	0.0956037	0.227809	0.0725489	-0.0300509	0.815142	-0.0601156	0.639769	-0.307928	0.0140833	-0.182726	0.151745	-0.18855	0.138897	-0.147428	0.248889	0.295945	0.0185241
GCM1	brown	-0.115932	0.365567	0.115932	0.365567	0.176004	0.167644	-0.138089	0.280463	0.246331	0.0516379	-0.218453	0.0854257	-0.174794	0.170633	-0.26144	0.0384794	0.001844	0.988556	-0.0669564	0.602093	-0.055739	0.664366
NR1I2	brown	-0.0883721	0.49099	0.0883721	0.49099	-0.171998	0.177683	-0.179503	0.159222	-0.201489	0.1133	0.369513	0.00287826	0.23216	0.067113	0.315279	0.0118396	-0.181444	0.154686	0.141987	0.266976	0.0624182	0.626979
TRPM8	brown	0.321433	0.0102062	-0.321433	0.0102062	0.413706	0.000750885	0.432569	0.000399221	-0.0775537	0.545745	-0.30976	0.0134923	-0.523094	1.09031e-05	-0.198599	0.118676	-0.24255	0.0554494	-0.373124	0.00259654	-0.0329088	0.797917
ANXA3	brown	-0.21591	0.0892206	0.21591	0.0892206	-0.489474	4.67855e-05	-0.360267	0.00372755	-0.0691592	0.590172	0.155677	0.223091	0.468147	0.000109234	0.650644	7.82224e-09	0.445098	0.000257038	0.518683	1.33168e-05	-0.155349	0.224079
TNFSF13B	brown	-0.25305	0.0453927	0.25305	0.0453927	-0.577764	7.12225e-07	-0.658265	4.54439e-09	0.030434	0.812828	0.575697	7.96851e-07	0.72291	2.22978e-11	0.307591	0.0141943	0.481123	6.56466e-05	0.636356	2.08015e-08	0.0114152	0.929246
ZNF675	brown	-0.256215	0.0426738	0.256215	0.0426738	-0.11696	0.361301	-0.0815843	0.525005	0.110224	0.3898	0.116703	0.362363	0.391909	0.00149065	-0.32525	0.00929445	-0.0857962	0.503761	-0.155554	0.223463	-0.0208599	0.871091
TAS2R3	brown	-0.300249	0.0168081	0.300249	0.0168081	-0.455273	0.000177495	-0.293199	0.0196952	0.137464	0.282668	0.22952	0.0703701	0.613089	9.22351e-08	0.18721	0.141777	0.0545244	0.671257	0.239428	0.0587671	0.134034	0.294963
PCDH20	brown	0.0797433	0.534429	-0.0797433	0.534429	-0.159145	0.212825	-0.488993	4.77196e-05	-0.435846	0.000356383	0.536969	5.70543e-06	0.382254	0.00199072	0.38575	0.00179449	0.192082	0.131515	0.428045	0.000466091	0.0730297	0.569486
ZNF155	brown	-0.344406	0.00570957	0.344406	0.00570957	-0.361116	0.00364115	-0.555561	2.28718e-06	0.0598679	0.641152	0.287756	0.0222039	0.579359	6.52811e-07	0.300501	0.016712	0.159258	0.212495	0.399382	0.00118446	0.0819113	0.52334
HS3ST5	brown	-0.143704	0.261175	0.143704	0.261175	-0.147317	0.249249	-0.0116274	0.927934	0.114581	0.371217	-0.163101	0.201524	0.224165	0.0773665	-0.0635884	0.620521	0.198281	0.11928	-0.00837571	0.948055	-0.365259	0.00324487
FRG2	brown	0.0403058	0.753795	-0.0403058	0.753795	0.0862728	0.501385	0.364115	0.00335032	-0.0063396	0.960671	0.0648736	0.613461	-0.198408	0.11904	-0.115326	0.368096	-0.235265	0.0634384	-0.196797	0.122127	0.0822445	0.521646
NPY6R	brown	-0.0897787	0.484089	0.0897787	0.484089	-0.335215	0.00724023	-0.336088	0.00708086	0.114307	0.372368	0.0769309	0.548985	0.350407	0.00487112	0.215775	0.0894261	0.337852	0.00676806	0.360771	0.00367604	-0.0671656	0.600956
TMEM155	brown	0.27939	0.0265858	-0.27939	0.0265858	0.126769	0.32215	0.34724	0.00529906	0.0531001	0.679371	-0.250703	0.0474995	-0.360354	0.00371857	-0.0688542	0.591816	-0.0377846	0.768754	-0.166004	0.193509	-0.198405	0.119045
NRSN1	brown	0.111343	0.384973	-0.111343	0.384973	0.0158232	0.902039	0.117787	0.357891	0.0828542	0.518553	-0.237891	0.0604582	-0.112728	0.379055	0.0184747	0.885726	0.0125811	0.922041	-0.0599316	0.640796	0.0355292	0.782207
KRT38	brown	-0.0126345	0.921711	0.0126345	0.921711	-0.102409	0.424483	0.162093	0.204361	0.274334	0.0295711	-0.273159	0.0303037	-0.117842	0.357665	-0.0369764	0.773567	0.0697137	0.587188	-0.0226958	0.859856	-0.122721	0.337965
TTTY10	brown	-0.327964	0.00869003	0.327964	0.00869003	-0.638248	1.83272e-08	-0.5492	3.14639e-06	0.167833	0.188575	0.275523	0.028845	0.774762	9.29357e-14	0.339671	0.0064584	0.515033	1.56808e-05	0.570213	1.06932e-06	0.14466	0.257982
TMEM100	brown	-0.223976	0.0776231	0.223976	0.0776231	-0.539389	5.08095e-06	-0.603859	1.61157e-07	-0.0761307	0.553161	0.66123	3.66343e-09	0.661545	3.5799e-09	0.338812	0.00660306	0.410599	0.00083033	0.619997	6.00286e-08	-0.0249582	0.846049
C1QTNF9	brown	0.0625389	0.626312	-0.0625389	0.626312	0.079641	0.534956	0.113297	0.376638	-0.00783596	0.951398	0.0743517	0.562499	-0.116245	0.364264	-0.084961	0.507938	-0.207646	0.102472	-0.068052	0.59615	0.208547	0.100957
BRCC3	brown	-0.390158	0.00157194	0.390158	0.00157194	-0.710376	6.99429e-11	-0.635289	2.23325e-08	-0.0468497	0.715401	0.636059	2.1217e-08	0.78093	4.39609e-14	0.604378	1.56253e-07	0.391637	0.00150303	0.721485	2.54725e-11	-0.0520788	0.685213
PTPRC	brown	-0.305524	0.014892	0.305524	0.014892	-0.59149	3.31325e-07	-0.625418	4.25398e-08	0.17262	0.176097	0.283288	0.0244614	0.738956	4.69762e-12	0.304236	0.0153418	0.571901	9.7731e-07	0.614667	8.36924e-08	0.0644865	0.615584
IL25	brown	0.00548308	0.965981	-0.00548308	0.965981	-0.0609273	0.635249	-0.12726	0.320265	-0.195719	0.124227	0.116806	0.361938	0.197128	0.121488	0.186538	0.143239	-0.0272146	0.832323	0.0567145	0.658852	0.0590169	0.645909
CLCN1	brown	0.111644	0.383684	-0.111644	0.383684	0.101803	0.427239	-0.0309215	0.809885	0.296625	0.0182436	-0.297393	0.0179309	-0.270784	0.0318318	-0.190134	0.135549	0.138473	0.279114	-0.0136101	0.915687	-0.245396	0.0525603
CDH17	brown	0.187262	0.141666	-0.187262	0.141666	0.0989883	0.440197	0.174212	0.172082	-0.149784	0.241322	0.00979069	0.939294	-0.243205	0.054773	0.150053	0.240468	-0.0731499	0.56885	0.0166399	0.89701	-0.0111605	0.930821
TAS2R14	brown	-0.447084	0.000239334	0.447084	0.000239334	-0.584586	4.89034e-07	-0.514135	1.63187e-05	0.214388	0.0915547	0.310763	0.013178	0.776205	7.8174e-14	0.127154	0.320672	0.374646	0.00248531	0.429066	0.000450176	-0.0716685	0.576723
STOML3	brown	0.0716776	0.576674	-0.0716776	0.576674	0.0806196	0.529933	-0.0114276	0.929169	0.0383134	0.765609	-0.0945063	0.461274	-0.192792	0.130067	0.0441216	0.731329	2.26413e-05	0.999859	0.0295417	0.81822	0.134738	0.292411
MMP16	brown	0.135407	0.29	-0.135407	0.29	-0.1671	0.190542	-0.183785	0.149344	-0.115134	0.368898	0.316056	0.0116217	0.263777	0.0367179	0.19229	0.13109	-0.11859	0.354599	0.168446	0.186942	0.00484701	0.969925
MSR1	brown	-0.22576	0.0752274	0.22576	0.0752274	-0.497404	3.36402e-05	-0.344008	0.00576945	0.341935	0.0060903	-0.121552	0.342622	0.509094	2.03748e-05	0.264462	0.0362137	0.592175	3.18599e-07	0.429612	0.00044186	0.131932	0.302671
TAGLN3	brown	0.0242735	0.850223	-0.0242735	0.850223	0.0586847	0.64777	0.143591	0.261553	-0.20093	0.114325	0.0880583	0.492537	-0.144139	0.259719	0.220433	0.0825609	-0.22069	0.0821939	-0.0447767	0.727493	-0.0936606	0.465312
ELOVL6	brown	-0.32384	0.00962254	0.32384	0.00962254	-0.606144	1.40591e-07	-0.54224	4.42727e-06	0.11176	0.383186	0.301668	0.0162732	0.707523	8.99734e-11	0.362443	0.00350977	0.591069	3.39366e-07	0.578427	6.86958e-07	-0.105769	0.40936
PLCL1	brown	0.090556	0.480297	-0.090556	0.480297	-0.179393	0.159482	-0.461982	0.000138152	-0.465007	0.000123187	0.567976	1.20377e-06	0.383558	0.00191541	0.453138	0.000192023	0.0406607	0.751697	0.394147	0.00139224	-0.0291007	0.820888
PPM1K	brown	-0.167864	0.188491	0.167864	0.188491	-0.130514	0.307941	-0.255441	0.0433261	0.0237419	0.853466	0.115238	0.368462	0.240551	0.0575558	0.0138608	0.914139	0.128656	0.314938	0.171032	0.180167	-0.0848774	0.508357
KCNK17	brown	0.117975	0.357121	-0.117975	0.357121	0.0527966	0.681105	0.331026	0.00804939	0.104622	0.414484	-0.117843	0.357661	-0.304877	0.0151165	-0.146382	0.252298	-0.0357501	0.780886	-0.0810927	0.527513	0.0212441	0.868738
TSPAN8	brown	-0.153753	0.228933	0.153753	0.228933	-0.255789	0.0430318	-0.521692	1.16219e-05	0.300887	0.0165656	-0.156321	0.22116	0.450224	0.000213607	-0.0340631	0.790986	0.572827	9.30077e-07	0.299738	0.0170045	0.0615874	0.631582
IMMP2L	brown	-0.460072	0.000148448	0.460072	0.000148448	-0.322446	0.00995676	-0.225439	0.0756531	0.0799563	0.533335	0.00251516	0.984391	0.547146	3.48289e-06	0.108308	0.398145	0.245145	0.05281	0.101539	0.428447	-0.117907	0.357399
ZNF33A	brown	-0.368332	0.00297614	0.368332	0.00297614	-0.552946	2.60961e-06	-0.515146	1.56018e-05	-0.037402	0.771031	0.557183	2.10627e-06	0.782611	3.56979e-14	0.219397	0.0840493	0.272175	0.0309291	0.450296	0.000213048	0.0100046	0.937971
ZNF384	brown	0.119877	0.349367	-0.119877	0.349367	0.0499791	0.697279	0.259246	0.0401967	-0.0378833	0.768167	-0.19909	0.117751	-0.183518	0.149947	0.108654	0.396629	-0.0840845	0.512341	-0.120129	0.348344	0.0493221	0.70107
NKX2-1	brown	0.143964	0.260303	-0.143964	0.260303	0.0124586	0.922797	0.0497051	0.698859	0.287826	0.0221704	-0.208434	0.101146	-0.181429	0.154721	-0.262449	0.0377104	0.147227	0.249542	0.00938462	0.941808	-0.269162	0.032911
SAMD9	brown	-0.36602	0.00317639	0.36602	0.00317639	-0.751083	1.34013e-12	-0.686307	5.35207e-10	0.0982874	0.443457	0.425704	0.000504565	0.820812	1.79453e-16	0.609334	1.1599e-07	0.564361	1.45508e-06	0.746537	2.16239e-12	-0.0449392	0.726543
NEB	brown	0.038088	0.766949	-0.038088	0.766949	0.00339944	0.978905	0.0754354	0.556802	-0.1067	0.405227	0.0658265	0.608248	0.264428	0.0362387	-0.0899403	0.483299	-0.210748	0.0973297	-0.182502	0.152255	0.0986153	0.44193
SLA2	brown	0.122941	0.337093	-0.122941	0.337093	0.113599	0.375359	-0.0617747	0.630543	-0.0722376	0.573692	-0.121078	0.344523	-0.155956	0.222253	0.166907	0.19106	-0.0515836	0.688051	0.0492145	0.701692	0.20389	0.108978
FCAR	brown	0.0458675	0.721122	-0.0458675	0.721122	0.0203652	0.874124	0.129406	0.312105	0.0280118	0.827486	-0.0578171	0.652641	-0.114685	0.370781	-0.0725797	0.571874	-0.0604645	0.637824	-0.0595735	0.642796	0.0468119	0.715621
FASTKD3	brown	-0.357178	0.00405711	0.357178	0.00405711	-0.599919	2.03418e-07	-0.217354	0.087049	0.242779	0.0552127	0.24952	0.0485915	0.733765	7.87014e-12	0.0810626	0.527667	0.295482	0.0187173	0.275146	0.029074	0.0524603	0.683029
CNTN3	brown	-0.188373	0.139275	0.188373	0.139275	-0.297527	0.0178769	-0.266333	0.0348674	-0.281772	0.0252696	0.583454	5.2081e-07	0.410105	0.000843652	0.427913	0.000468192	-0.0535885	0.676585	0.306014	0.0147241	-0.183174	0.150726
ADAM6	brown	0.631668	2.83618e-08	-0.631668	2.83618e-08	0.685056	5.91734e-10	0.296778	0.0181809	-0.331957	0.00786306	-0.186054	0.144299	-0.682092	7.49334e-10	-0.251738	0.046561	-0.425763	0.000503566	-0.411371	0.000809927	0.167298	0.190009
2023-03-01	brown	-0.0250791	0.845312	0.0250791	0.845312	-0.363674	0.00339176	-0.268887	0.0330975	0.0829267	0.518186	0.218508	0.0853455	0.426219	0.000495855	0.244291	0.0536668	0.278125	0.0273077	0.344003	0.00577024	0.230651	0.0689595
COL24A1	brown	-0.337752	0.00678539	0.337752	0.00678539	-0.333648	0.00753423	-0.187791	0.140524	0.0788549	0.539007	0.0803164	0.531487	0.435068	0.000366162	0.138594	0.278691	0.238081	0.0602467	0.222356	0.0798511	0.0396072	0.757932
ZNF223	brown	-0.180814	0.156148	0.180814	0.156148	-0.149591	0.241935	-0.295447	0.0187319	-0.191327	0.133068	0.322714	0.00989174	0.307595	0.0141928	0.157769	0.216858	-0.0280644	0.827167	0.203677	0.109355	0.198603	0.118669
CYLC1	brown	0.639234	1.71509e-08	-0.639234	1.71509e-08	0.776455	7.58565e-14	0.300238	0.0168124	-0.398272	0.00122602	-0.150121	0.240253	-0.653017	6.61594e-09	-0.339983	0.00640651	-0.541961	4.48771e-06	-0.539108	5.15021e-06	0.0350711	0.784947
ZNF320	brown	-0.220687	0.0821983	0.220687	0.0821983	-0.398396	0.00122133	-0.090785	0.479183	-0.21122	0.0965647	0.469569	0.000103411	0.420215	0.000606311	0.355936	0.00419674	0.0961913	0.453286	0.311586	0.0129248	0.0717554	0.576259
RBM41	brown	-0.19906	0.117806	0.19906	0.117806	-0.52267	1.11159e-05	-0.446401	0.000245295	0.149564	0.24202	0.507974	2.13946e-05	0.652136	7.04167e-09	0.0592556	0.644573	0.177271	0.164557	0.407561	0.000915297	0.0327162	0.799075
IFIT3	brown	-0.420632	0.00059798	0.420632	0.00059798	-0.706222	1.00815e-10	-0.591996	3.21873e-07	0.227482	0.0729703	0.351001	0.0047943	0.696462	2.32356e-10	0.427454	0.000475546	0.610688	1.06828e-07	0.721876	2.45598e-11	-0.0523348	0.683747
MASP2	brown	0.205547	0.106069	-0.205547	0.106069	-0.0417707	0.745145	0.159739	0.211101	0.00973836	0.939618	0.0464257	0.717869	-0.170248	0.182203	0.0264042	0.837247	-0.000886713	0.994497	0.0441189	0.731344	-0.0634469	0.6213
ZNF287	brown	-0.227331	0.0731661	0.227331	0.0731661	-0.443156	0.000275496	-0.175747	0.168276	0.0456652	0.722302	0.304596	0.0152147	0.570402	1.05864e-06	0.113717	0.37486	0.184523	0.14769	0.255465	0.0433053	0.27385	0.0298712
COL21A1	brown	-0.418797	0.000635469	0.418797	0.000635469	-0.568043	1.19952e-06	-0.570211	1.06941e-06	0.225811	0.07516	0.0448019	0.727346	0.674249	1.38125e-09	0.30209	0.0161166	0.762119	4.01472e-13	0.580779	6.03821e-07	-0.0287983	0.822719
SGCD	brown	-0.100163	0.434765	0.100163	0.434765	-0.45633	0.000170686	-0.392097	0.00148213	0.2253	0.0758391	0.0781281	0.542766	0.572343	9.54498e-07	0.0927789	0.469542	0.512972	1.71814e-05	0.398268	0.00122616	0.0248386	0.846777
ZNF197	brown	-0.402239	0.00108325	0.402239	0.00108325	-0.43214	0.000405166	-0.359266	0.00383165	0.104311	0.415883	0.449179	0.000221874	0.605536	1.45808e-07	0.00820429	0.949116	0.19347	0.128696	0.322104	0.0100403	0.0214307	0.867596
CEACAM20	brown	0.132835	0.299346	-0.132835	0.299346	0.03693	0.773844	0.347192	0.0053057	-0.000123533	0.999233	-0.201659	0.112989	-0.293866	0.0194054	0.200666	0.114812	-0.198365	0.119121	-0.124449	0.331157	-0.151865	0.234769
KRT25	brown	0.285868	0.0231355	-0.285868	0.0231355	0.37879	0.00220378	0.580595	6.09986e-07	-0.169833	0.183288	-0.16144	0.206214	-0.478837	7.19161e-05	-0.220763	0.0820901	-0.453923	0.000186561	-0.448286	0.000229164	0.118105	0.356588
ZNF420	brown	-0.403869	0.00102908	0.403869	0.00102908	-0.23476	0.0640242	-0.28359	0.0243027	0.0174254	0.892177	0.0341183	0.790655	0.540547	4.80541e-06	0.0812657	0.52663	0.131179	0.305463	0.0572251	0.655973	-0.0598062	0.641496
CLEC2D	brown	-0.232147	0.0671282	0.232147	0.0671282	-0.39073	0.00154494	-0.471511	9.59138e-05	0.123488	0.334933	0.216663	0.0880835	0.597929	2.28537e-07	0.201092	0.114027	0.178497	0.161611	0.352805	0.00456762	-0.0283561	0.825399
FGF10	brown	-0.345852	0.00549682	0.345852	0.00549682	-0.615058	8.16948e-08	-0.664953	2.78536e-09	-0.00709689	0.955977	0.381372	0.00204315	0.732646	8.78284e-12	0.572032	9.70478e-07	0.5306	7.70814e-06	0.695196	2.58306e-10	-0.0583649	0.649564
ZNF493	brown	-0.383589	0.00191365	0.383589	0.00191365	-0.574547	8.47915e-07	-0.468881	0.00010619	0.448034	0.000231268	0.0838307	0.513619	0.632132	2.75115e-08	0.0726005	0.571763	0.38515	0.00182692	0.392019	0.00148567	0.0848706	0.508391
SFTA2	brown	0.314729	0.0119962	-0.314729	0.0119962	0.234088	0.0648111	0.237001	0.0614553	-0.115261	0.368367	-0.149565	0.242017	-0.291079	0.0206424	-0.0497605	0.698539	-0.236341	0.0622027	-0.185872	0.144699	0.211449	0.0961951
ELMOD2	brown	-0.386756	0.00174138	0.386756	0.00174138	-0.592992	3.04045e-07	-0.177772	0.163348	0.224903	0.0763711	0.368057	0.00299935	0.67677	1.1371e-09	0.0528137	0.681008	0.237494	0.0609007	0.297499	0.017888	-0.0288605	0.822343
KCNC2	brown	-0.0537014	0.675941	0.0537014	0.675941	-0.230663	0.0689453	-0.241322	0.0567361	-0.135225	0.290657	0.291015	0.0206713	0.371021	0.00275751	0.244447	0.0535095	-0.00460209	0.971444	0.204996	0.10703	0.0771309	0.547944
IL12RB2	brown	0.364467	0.00331754	-0.364467	0.00331754	0.504555	2.48075e-05	0.0988462	0.440857	-0.265374	0.0355527	-0.0842231	0.511643	-0.500285	2.97805e-05	-0.179811	0.158495	-0.187112	0.14199	-0.184284	0.148223	0.330109	0.00823674
KCNH1	brown	0.349234	0.00502592	-0.349234	0.00502592	0.419598	0.000618833	0.274886	0.0292322	0.0413379	0.747698	-0.24286	0.055129	-0.448616	0.000226449	-0.406266	0.000953856	-0.266921	0.0344529	-0.351451	0.00473688	0.0899063	0.483465
APBB1IP	brown	-0.310675	0.0132054	0.310675	0.0132054	-0.647442	9.78253e-09	-0.666109	2.55607e-09	0.0596209	0.642531	0.406868	0.000935741	0.639435	1.69197e-08	0.539301	5.1027e-06	0.677845	1.04597e-09	0.788952	1.60047e-14	0.0420569	0.743459
ZFAND1	brown	-0.458801	0.000155686	0.458801	0.000155686	-0.690069	3.94448e-10	-0.589586	3.69208e-07	0.134652	0.292723	0.376095	0.00238345	0.911575	3.15735e-25	0.350342	0.00487959	0.386671	0.00174579	0.515621	1.52749e-05	-0.0242599	0.850306
GDF6	brown	0.14743	0.248881	-0.14743	0.248881	-0.00190156	0.988199	0.0973839	0.447679	-0.00166942	0.98964	0.0374339	0.770841	-0.0772394	0.547379	-0.12417	0.332249	0.132987	0.298789	-0.0149394	0.907486	-0.172828	0.175567
TCEAL7	brown	-0.484148	5.81268e-05	0.484148	5.81268e-05	-0.649852	8.26865e-09	-0.56941	1.11588e-06	-0.0141074	0.912618	0.394583	0.00137375	0.713118	5.47478e-11	0.578031	7.01947e-07	0.53357	6.70427e-06	0.68043	8.54307e-10	-0.00292048	0.981876
ZNF232	brown	0.285783	0.0231778	-0.285783	0.0231778	0.394448	0.00137944	0.56401	1.48189e-06	-0.509103	2.0367e-05	0.0894361	0.485765	-0.484592	5.7093e-05	-0.0201416	0.875494	-0.464127	0.000127377	-0.366729	0.00311378	0.0469232	0.714973
BMP3	brown	-0.0753661	0.557165	0.0753661	0.557165	0.138397	0.279382	0.0888332	0.488722	0.0430407	0.737671	-0.241972	0.0560515	-0.160617	0.208568	-0.0697536	0.586973	-0.0568755	0.657944	-0.161949	0.20477	0.182703	0.151797
PITX2	brown	0.213179	0.0934419	-0.213179	0.0934419	0.216201	0.0887794	0.325417	0.00925617	-0.264874	0.0359138	-0.0259169	0.840211	-0.268911	0.033081	0.0221289	0.863322	-0.241758	0.0562759	-0.210457	0.0978031	-0.0493332	0.701006
PLCB4	brown	-0.125063	0.328758	0.125063	0.328758	-0.481444	6.48076e-05	-0.425545	0.000507277	-0.00361596	0.977562	0.548276	3.29382e-06	0.60054	1.96125e-07	0.186869	0.142518	0.19433	0.126972	0.444083	0.000266542	-0.0672236	0.600641
DOCK11	brown	-0.208241	0.10147	0.208241	0.10147	-0.446131	0.000247685	-0.184016	0.148826	-0.230428	0.0692362	0.484354	5.76434e-05	0.556453	2.18595e-06	0.333574	0.00754839	0.256362	0.0425503	0.380179	0.00211602	-0.0429252	0.73835
ZNF37A	brown	-0.513258	1.69657e-05	0.513258	1.69657e-05	-0.766286	2.50382e-13	-0.517476	1.40592e-05	0.142741	0.264417	0.427661	0.000472222	0.871857	1.42531e-20	0.400395	0.00114764	0.45401	0.000185958	0.594723	2.75232e-07	0.0084368	0.947676
UPRT	brown	-0.215389	0.0900133	0.215389	0.0900133	-0.607403	1.30349e-07	-0.540901	4.72396e-06	-0.0808106	0.528955	0.557315	2.09217e-06	0.695776	2.46082e-10	0.533206	6.82019e-06	0.331575	0.00793908	0.597498	2.34346e-07	0.0090668	0.943775
BIVM	brown	-0.358807	0.00388018	0.358807	0.00388018	-0.7358	6.43793e-12	-0.647145	9.98628e-09	0.0805641	0.530217	0.511395	1.84192e-05	0.793414	8.95093e-15	0.453744	0.000187792	0.623174	4.90977e-08	0.751853	1.23461e-12	-0.0759261	0.554231
CROT	brown	-0.166237	0.192874	0.166237	0.192874	-0.414381	0.000734553	-0.562597	1.59476e-06	-0.273536	0.0300674	0.701906	1.46453e-10	0.646952	1.01208e-08	0.339356	0.00651114	0.208401	0.101201	0.482504	6.21087e-05	0.0511799	0.690369
RGS11	brown	0.219924	0.0832898	-0.219924	0.0832898	0.0987213	0.441437	-0.0245292	0.848663	-0.0226876	0.859906	-0.205531	0.106097	-0.246625	0.0513507	0.0806725	0.529663	0.189985	0.135862	0.109658	0.392254	-0.17807	0.162632
TRAF5	brown	-0.259972	0.0396218	0.259972	0.0396218	-0.439668	0.00031173	-0.480981	6.60215e-05	0.0920048	0.473272	0.305434	0.014923	0.565252	1.38896e-06	0.257634	0.0414986	0.346048	0.00546844	0.484941	5.62897e-05	0.0164525	0.898164
PLA2G10	brown	0.372402	0.00265081	-0.372402	0.00265081	0.529998	7.92767e-06	0.700098	1.70912e-10	-0.161518	0.205994	-0.294128	0.0192923	-0.66724	2.34939e-09	-0.39219	0.00147797	-0.410699	0.000827655	-0.550545	2.94284e-06	0.0604312	0.63801
GUCY1A3	brown	-0.241113	0.056957	0.241113	0.056957	-0.496554	3.4864e-05	-0.563384	1.53096e-06	-0.150291	0.239713	0.392394	0.0014688	0.581459	5.81635e-07	0.483575	5.94867e-05	0.584604	4.88533e-07	0.658768	4.38181e-09	-0.0436523	0.73408
GPC2	brown	0.503145	2.63575e-05	-0.503145	2.63575e-05	0.537566	5.54527e-06	0.56043	1.78372e-06	-0.299471	0.0171079	-0.081505	0.52541	-0.601608	1.84156e-07	-0.333715	0.00752143	-0.421877	0.000573691	-0.46351	0.000130394	0.183247	0.15056
UPK1B	brown	0.0563531	0.660893	-0.0563531	0.660893	0.208487	0.101057	0.161767	0.205286	0.133726	0.296084	-0.359657	0.00379069	-0.38594	0.00178436	-0.0787104	0.539753	0.0505996	0.693705	-0.100405	0.43365	-0.141115	0.269953
LRCH2	brown	-0.345209	0.00559052	0.345209	0.00559052	-0.566771	1.2826e-06	-0.286964	0.0225907	-0.158401	0.214999	0.356112	0.00417661	0.722402	2.33836e-11	0.500997	2.88919e-05	0.319011	0.010824	0.403866	0.00102917	-0.0656999	0.60894
PSTPIP1	brown	-0.256045	0.0428159	0.256045	0.0428159	-0.426861	0.000485214	-0.533966	6.57992e-06	0.177298	0.164491	0.0264892	0.836731	0.469838	0.000102342	0.196789	0.122143	0.649924	8.22733e-09	0.520706	1.21538e-05	-0.0312095	0.808148
SAMD12	brown	-0.227751	0.0726228	0.227751	0.0726228	-0.405372	0.000981295	-0.50297	2.65563e-05	0.356402	0.00414379	0.310226	0.0133456	0.570249	1.06726e-06	-0.0553743	0.666433	0.0588158	0.647035	0.306307	0.0146243	0.05623	0.661589
TRNT1	brown	-0.474302	8.60132e-05	0.474302	8.60132e-05	-0.547924	3.3516e-06	-0.187309	0.141563	0.270148	0.0322515	0.136997	0.284319	0.66856	2.12802e-09	0.137206	0.283579	0.0720565	0.574656	0.146362	0.252363	-0.134886	0.291877
ITK	brown	0.286198	0.0229704	-0.286198	0.0229704	0.148315	0.246022	-0.0942533	0.46248	-0.133212	0.297962	0.112307	0.380848	-0.195339	0.124974	0.00552552	0.965718	0.0789649	0.538439	0.0833261	0.516166	0.15653	0.220535
SVOP	brown	0.209074	0.100078	-0.209074	0.100078	0.387217	0.0017175	0.343988	0.00577256	-0.188996	0.137949	0.0194637	0.879653	-0.44323	0.00027477	-0.227203	0.0733331	-0.433244	0.000390038	-0.332599	0.00773676	0.00897105	0.944368
HNMT	brown	-0.447154	0.000238731	0.447154	0.000238731	-0.780785	4.47538e-14	-0.664853	2.806e-09	0.2088	0.100534	0.307904	0.014091	0.886085	4.88042e-22	0.496802	3.45026e-05	0.638945	1.74884e-08	0.700494	1.65238e-10	-0.041931	0.7442
IRX4	brown	-0.101422	0.428984	0.101422	0.428984	-0.0381801	0.766401	0.0731309	0.56895	0.129125	0.313163	-0.145797	0.254221	-0.232426	0.0667921	0.0258894	0.840378	0.192684	0.130287	0.113433	0.376062	-0.257037	0.04199
ARID4A	brown	-0.399798	0.00116922	0.399798	0.00116922	-0.588508	3.92439e-07	-0.295087	0.0188837	0.259754	0.0397936	0.218769	0.0849627	0.758665	5.89548e-13	0.100008	0.435478	0.192802	0.130047	0.251952	0.0463687	-0.0107657	0.933262
LYPLAL1	brown	-0.337678	0.00679829	0.337678	0.00679829	-0.443338	0.000273719	-0.224039	0.0775378	0.378242	0.00223929	-0.167695	0.188944	0.63881	1.76478e-08	-0.0173953	0.892362	0.320987	0.0103175	0.13118	0.305458	0.0162586	0.899358
HSD17B7P2	brown	-0.268134	0.0336113	0.268134	0.0336113	-0.403791	0.00103162	-0.466008	0.000118568	-0.101689	0.427761	0.377774	0.00227007	0.609252	1.16567e-07	0.332459	0.00776413	0.316909	0.0113865	0.387712	0.00169219	-0.0473902	0.712259
CLPS	brown	0.253699	0.0448238	-0.253699	0.0448238	0.13836	0.279512	0.107579	0.401346	-0.213203	0.0934042	0.177761	0.163374	-0.284798	0.0236775	0.0968216	0.450318	-0.153551	0.229554	0.0298849	0.816145	0.134226	0.294269
C4orf33	brown	-0.44371	0.000270113	0.44371	0.000270113	-0.635601	2.18737e-08	-0.580869	6.00835e-07	0.327303	0.00883383	0.330371	0.00818291	0.754899	8.89687e-13	0.239108	0.059116	0.321007	0.0103125	0.523944	1.04876e-05	0.0254656	0.842958
PTPLAD2	brown	-0.0784382	0.54116	0.0784382	0.54116	-0.166483	0.192206	0.0302729	0.8138	-0.313778	0.0122709	0.308136	0.014015	0.315225	0.011855	0.262989	0.0373042	-0.0564714	0.660225	0.0932626	0.467218	0.0997061	0.436872
CD48	brown	-0.372488	0.0026443	0.372488	0.0026443	-0.672007	1.63955e-09	-0.671941	1.6479e-09	0.181004	0.155707	0.372512	0.00264252	0.744333	2.71714e-12	0.386493	0.00175514	0.609609	1.14073e-07	0.68134	7.95196e-10	0.0489015	0.703501
CSRNP3	brown	-0.358555	0.00390707	0.358555	0.00390707	-0.572049	9.69591e-07	-0.538029	5.42369e-06	0.260094	0.0395262	0.25831	0.0409485	0.714037	5.04007e-11	0.252348	0.0460142	0.318315	0.0110074	0.475691	8.1446e-05	0.167558	0.18931
PARP14	brown	-0.361138	0.00363894	0.361138	0.00363894	-0.765359	2.78356e-13	-0.632093	2.75819e-08	0.112096	0.381749	0.436252	0.000351381	0.743945	2.82798e-12	0.655592	5.50742e-09	0.526886	9.16035e-06	0.769578	1.71255e-13	-0.00820467	0.949114
TMEM126B	brown	-0.362772	0.00347793	0.362772	0.00347793	-0.705253	1.09702e-10	-0.448913	0.000224026	0.415751	0.000702424	0.127379	0.319807	0.801119	3.17073e-15	0.236212	0.0623503	0.444137	0.000266024	0.451646	0.000202809	-0.152882	0.231615
CES3	brown	0.0477354	0.710256	-0.0477354	0.710256	-0.0134198	0.916861	-0.0692763	0.589541	0.225495	0.0755788	-0.0561546	0.662015	-0.162914	0.202049	-0.140058	0.273596	0.177316	0.16445	0.146638	0.251459	0.0197857	0.877677
APOL6	brown	-0.404605	0.00100545	0.404605	0.00100545	-0.662434	3.35398e-09	-0.550469	2.95394e-06	-0.01685	0.895717	0.434984	0.000367219	0.733218	8.30481e-12	0.589417	3.72758e-07	0.526772	9.20881e-06	0.688997	4.30491e-10	-0.0456652	0.722302
PTCHD1	brown	-0.356976	0.00407948	0.356976	0.00407948	-0.568279	1.18468e-06	-0.507152	2.21726e-05	-0.183934	0.14901	0.414244	0.000737858	0.624487	4.51517e-08	0.644054	1.23588e-08	0.500987	2.89042e-05	0.65525	5.64362e-09	0.0616836	0.631048
FETUB	brown	0.538411	5.32528e-06	-0.538411	5.32528e-06	0.58674	4.33514e-07	0.132107	0.302026	-0.290555	0.0208823	-0.0340096	0.791307	-0.614058	8.68976e-08	-0.18605	0.144308	-0.37509	0.0024537	-0.265522	0.0354456	0.0225422	0.860795
KCNJ3	brown	-0.308272	0.0139704	0.308272	0.0139704	-0.546611	3.57589e-06	-0.413245	0.00076223	0.327369	0.00881943	0.052073	0.685246	0.611956	9.88701e-08	0.138417	0.27931	0.589509	3.70828e-07	0.455623	0.000175215	-0.0303201	0.813515
DLX2	brown	0.249276	0.0488189	-0.249276	0.0488189	0.0879641	0.493002	-0.131966	0.302547	-0.0156672	0.903001	-0.0490486	0.70265	-0.224932	0.0763319	0.099941	0.435788	0.0501211	0.696461	0.138584	0.278727	-0.142951	0.26371
ZNF22	brown	-0.595984	2.55887e-07	0.595984	2.55887e-07	-0.805061	1.83199e-15	-0.531151	7.51195e-06	0.151744	0.235148	0.37037	0.00280907	0.840706	6.74776e-18	0.618334	6.66299e-08	0.453159	0.000191874	0.649618	8.40545e-09	-0.00887276	0.944977
VGLL2	brown	0.204837	0.107308	-0.204837	0.107308	-0.00352549	0.978123	0.189625	0.136619	0.00943057	0.941523	0.0379156	0.767975	-0.28179	0.02526	0.0081803	0.949265	0.0354874	0.782456	0.0530718	0.679533	-0.140089	0.273487
FUT3	brown	0.654178	6.09221e-09	-0.654178	6.09221e-09	0.607734	1.27776e-07	0.482202	6.28668e-05	-0.29787	0.0177391	-0.145607	0.254845	-0.738328	5.00358e-12	-0.28112	0.0256245	-0.408973	0.000874891	-0.422667	0.00055875	0.156248	0.221376
CCDC122	brown	-0.574651	8.43181e-07	0.574651	8.43181e-07	-0.583153	5.29611e-07	-0.215894	0.0892451	0.447369	0.00023689	0.0681979	0.595361	0.66057	3.84415e-09	0.013992	0.91333	0.247153	0.0508379	0.227741	0.0726367	0.090445	0.480837
SLC35A3	brown	-0.231799	0.0675515	0.231799	0.0675515	-0.552085	2.72489e-06	-0.405998	0.000962009	-0.00526511	0.967333	0.484644	5.69713e-05	0.717758	3.59371e-11	0.27804	0.0273572	0.18252	0.152215	0.388816	0.00163695	-0.102139	0.42571
PPFIA3	brown	0.191371	0.132976	-0.191371	0.132976	-0.00103043	0.993605	0.371134	0.0027486	0.199236	0.117475	-0.259685	0.0398483	-0.334319	0.00740698	-0.0370796	0.772952	0.117059	0.360892	-0.0426766	0.739811	-0.0785535	0.540564
CBLC	brown	0.20133	0.113591	-0.20133	0.113591	0.171897	0.177941	0.544412	3.9829e-06	-0.211939	0.0954092	0.0650396	0.612551	-0.4924	4.14635e-05	0.0522057	0.684486	-0.230768	0.0688154	-0.155192	0.224556	-0.0298469	0.816375
SERPINA11	brown	0.0357058	0.781151	-0.0357058	0.781151	-0.101369	0.429224	-0.129304	0.312487	0.0377015	0.769248	0.0709034	0.580808	0.128986	0.313689	-0.101795	0.427276	0.154217	0.227517	0.067012	0.60179	0.125786	0.325947
NOL8	brown	-0.551236	2.84299e-06	0.551236	2.84299e-06	-0.638727	1.7746e-08	-0.0288056	0.822675	0.368612	0.00295268	0.0473214	0.712659	0.660421	3.88599e-09	0.115723	0.366435	0.197965	0.119882	0.163115	0.201483	-0.0262266	0.838327
PCDH8	brown	0.139729	0.274734	-0.139729	0.274734	0.118337	0.355634	0.520084	1.25011e-05	-0.106516	0.406038	-0.0946388	0.460643	-0.380468	0.00209812	0.137396	0.282906	-0.261371	0.0385325	-0.182807	0.15156	0.0293795	0.819201
ZNF616	brown	-0.42874	0.000455205	0.42874	0.000455205	-0.604372	1.56304e-07	-0.34118	0.00621096	0.223272	0.0785842	0.277813	0.0274882	0.714744	4.72815e-11	0.157201	0.218537	0.330077	0.0082434	0.347963	0.0051985	-0.0989203	0.440513
MS4A4A	brown	-0.361868	0.00356625	0.361868	0.00356625	-0.626418	3.98925e-08	-0.601412	1.86299e-07	0.312155	0.0127522	0.0751696	0.558197	0.690402	3.8386e-10	0.294076	0.0193146	0.750741	1.38977e-12	0.624748	4.44051e-08	0.0350036	0.785351
HEPACAM	brown	0.100438	0.433496	-0.100438	0.433496	0.108434	0.39759	-0.0769401	0.548937	-0.17187	0.178011	0.0392804	0.759869	-0.225522	0.075543	0.0890171	0.487819	0.12718	0.32057	0.135382	0.290089	0.0306655	0.81143
STAG2	brown	-0.475339	8.25829e-05	0.475339	8.25829e-05	-0.694499	2.73742e-10	-0.50902	2.04406e-05	-0.02589	0.840375	0.496206	3.53769e-05	0.862441	1.07356e-19	0.534174	6.51558e-06	0.34544	0.0055567	0.558226	1.99711e-06	-0.0356474	0.7815
NEDD4	brown	-0.32456	0.00945371	0.32456	0.00945371	-0.605823	1.43323e-07	-0.442459	0.000282413	-0.0750311	0.558924	0.379764	0.00214189	0.670321	1.86342e-09	0.546493	3.59668e-06	0.41308	0.000766311	0.545295	3.81454e-06	-0.132634	0.300083
PCDHB10	brown	-0.305246	0.0149881	0.305246	0.0149881	-0.326682	0.00897097	-0.646738	1.02717e-08	0.18498	0.14667	0.156386	0.220965	0.521603	1.16694e-05	0.156827	0.21965	0.329582	0.00834618	0.418046	0.000651415	0.0154121	0.904573
RDH12	brown	-0.137315	0.283194	0.137315	0.283194	-0.196734	0.122248	-0.376875	0.00233017	-0.124078	0.332609	0.371623	0.00271055	0.322946	0.00983572	0.189996	0.135839	0.137834	0.28136	0.309443	0.013593	0.0729117	0.570112
ZNF510	brown	-0.180458	0.156977	0.180458	0.156977	-0.34958	0.00497976	-0.187644	0.140841	0.0832318	0.516643	0.147929	0.247267	0.532935	6.9079e-06	0.188431	0.13915	-0.0850707	0.507389	0.0896672	0.484634	0.0988093	0.441028
PDIK1L	brown	-0.102991	0.421839	0.102991	0.421839	-0.222105	0.0802005	0.209484	0.0993992	-0.0344184	0.788856	0.218982	0.0846525	0.356275	0.0041582	-0.221344	0.081268	-0.0113052	0.929926	-0.0879968	0.49284	0.0227494	0.859528
METTL2B	brown	0.236006	0.0625848	-0.236006	0.0625848	-0.0201345	0.875538	-0.0384506	0.764794	-0.124768	0.32991	0.077275	0.547194	0.0896606	0.484666	0.0407843	0.750966	-0.0176337	0.890895	0.040442	0.75299	0.0534053	0.67763
P2RX5	brown	0.377289	0.00230229	-0.377289	0.00230229	0.279925	0.0262851	0.325136	0.00932046	-0.0281944	0.826379	-0.240617	0.0574845	-0.502049	2.76234e-05	-0.0979551	0.445008	-0.165811	0.194033	-0.22165	0.0808373	-0.208965	0.100259
COL4A3	brown	-0.330695	0.00811675	0.330695	0.00811675	-0.553262	2.56857e-06	-0.652618	6.80567e-09	-0.0791576	0.537445	0.583703	5.13663e-07	0.730303	1.10303e-11	0.412338	0.00078497	0.402859	0.00106237	0.621446	5.4786e-08	0.0888804	0.48849
PRL	brown	0.662982	3.2216e-09	-0.662982	3.2216e-09	0.715077	4.58813e-11	0.471439	9.6182e-05	-0.445037	0.000257601	-0.0970705	0.449149	-0.748051	1.84597e-12	-0.222365	0.0798375	-0.500008	3.01325e-05	-0.473705	8.80499e-05	0.16739	0.189762
PRDM14	brown	0.33858	0.00664257	-0.33858	0.00664257	0.129894	0.310266	0.283681	0.0242553	-0.0311675	0.808401	-0.110475	0.388714	-0.341396	0.00617613	-0.0126535	0.921593	-0.0883206	0.491244	-0.10336	0.420168	-0.11697	0.361261
PDCD1LG2	brown	-0.254519	0.0441134	0.254519	0.0441134	-0.540361	4.84865e-06	-0.493886	3.89804e-05	-0.0811915	0.527009	0.283051	0.0245864	0.64371	1.26539e-08	0.586231	4.4608e-07	0.470489	9.97933e-05	0.578884	6.69999e-07	0.0591436	0.6452
GLS2	brown	0.220381	0.0826343	-0.220381	0.0826343	0.0846871	0.509312	0.298386	0.0175335	-0.234452	0.0643839	0.188149	0.139756	-0.167332	0.189916	0.0579387	0.651958	-0.219411	0.0840297	-0.116912	0.361499	0.180619	0.156603
OMA1	brown	-0.342529	0.00599682	0.342529	0.00599682	-0.583539	5.18359e-07	-0.416691	0.000681106	0.0515678	0.688142	0.390675	0.00154754	0.792677	9.8625e-15	0.234266	0.0646018	0.321941	0.0100804	0.399825	0.00116824	-0.0284644	0.824742
SPOPL	brown	-0.329734	0.00831447	0.329734	0.00831447	-0.607112	1.3265e-07	-0.262457	0.0377047	0.0503339	0.695234	0.29868	0.0174174	0.754952	8.84684e-13	0.314766	0.0119856	0.275915	0.0286088	0.315327	0.0118262	-0.0881852	0.491911
ZNF613	brown	-0.302495	0.0159678	0.302495	0.0159678	-0.380907	0.00207126	-0.192113	0.13145	0.209967	0.098605	0.169528	0.184085	0.539419	5.07361e-06	-0.00591405	0.963309	0.000795964	0.99506	0.114858	0.370055	0.0857297	0.504093
CYP2F1	brown	0.376029	0.00238799	-0.376029	0.00238799	0.395393	0.00133999	0.695062	2.61201e-10	-0.0974268	0.447478	-0.342017	0.00607726	-0.578174	6.96492e-07	-0.220235	0.0828433	-0.36038	0.00371593	-0.501031	2.88492e-05	0.0816316	0.524764
TBX5	brown	0.101457	0.428823	-0.101457	0.428823	0.189277	0.137352	0.154228	0.227482	-0.0849131	0.508178	-0.180978	0.155766	-0.266776	0.0345551	0.0203253	0.874368	-0.0345509	0.788062	-0.0757815	0.554988	0.020885	0.870938
IFIT5	brown	-0.521874	1.15261e-05	0.521874	1.15261e-05	-0.803153	2.39279e-15	-0.495395	3.66003e-05	0.198496	0.118872	0.307932	0.0140818	0.840761	6.68305e-18	0.558528	1.96656e-06	0.570071	1.07741e-06	0.651556	7.33547e-09	0.0854436	0.505522
EPHA3	brown	0.325109	0.00932675	-0.325109	0.00932675	0.0596163	0.642557	-0.054406	0.67193	-0.172866	0.175471	-0.028525	0.824375	0.0196461	0.878534	0.162828	0.20229	-0.0277663	0.828975	0.0470733	0.714101	0.118528	0.354852
ZNF124	brown	-0.163933	0.199203	0.163933	0.199203	-0.334983	0.00728309	-0.322008	0.010064	0.0660532	0.607011	0.169535	0.184069	0.410538	0.000831983	0.271953	0.0310717	0.229645	0.0702134	0.34631	0.00543085	0.174688	0.170896
ZNF77	brown	-0.0822233	0.521754	0.0822233	0.521754	-0.0643757	0.616192	0.153391	0.230046	0.0444363	0.729485	-0.0312195	0.808087	0.0236318	0.854138	-0.000348276	0.997839	-0.126608	0.322768	-0.0743926	0.562284	0.113088	0.377523
FAM96A	brown	-0.43973	0.000311049	0.43973	0.000311049	-0.677411	1.08183e-09	-0.161713	0.205439	0.382919	0.00195194	0.196615	0.122479	0.588447	3.93776e-07	0.195293	0.125064	0.273997	0.0297802	0.352097	0.0046555	-0.0920695	0.47296
AKAP9	brown	-0.0826938	0.519366	0.0826938	0.519366	-0.392424	0.00146745	-0.349446	0.00499763	-0.133614	0.296495	0.442774	0.00027927	0.624633	4.47325e-08	0.331298	0.00799454	-0.0538756	0.674949	0.256021	0.0428367	0.0728379	0.570503
CCPG1	brown	-0.400706	0.00113656	0.400706	0.00113656	-0.46059	0.000145589	-0.531572	7.36487e-06	-0.0154591	0.904283	0.365991	0.00317896	0.780848	4.44096e-14	0.221299	0.0813314	0.301444	0.0163566	0.390471	0.00155714	-0.0841064	0.512231
TTC9B	brown	-0.0159964	0.900972	0.0159964	0.900972	0.00282934	0.982442	0.2272	0.073337	0.00786797	0.9512	-0.183706	0.149522	-0.253568	0.0449382	0.100588	0.432807	0.086138	0.502057	0.0478582	0.709543	0.0406026	0.75204
STXBP3	brown	-0.538689	5.25476e-06	0.538689	5.25476e-06	-0.745652	2.37067e-12	-0.296438	0.0183203	0.308268	0.0139717	0.246059	0.0519041	0.850099	1.2215e-18	0.244595	0.0533602	0.313425	0.0123741	0.371241	0.00274025	-0.0500868	0.696658
MOSPD2	brown	-0.196901	0.121925	0.196901	0.121925	-0.497633	3.3317e-05	-0.333455	0.00757108	0.0655876	0.609553	0.181694	0.15411	0.614506	8.4525e-08	0.351168	0.00477295	0.262157	0.037932	0.355393	0.00425902	0.0158879	0.901641
CBR4	brown	-0.310198	0.0133542	0.310198	0.0133542	-0.534629	6.37684e-06	-0.356381	0.00414622	0.202798	0.110927	0.265685	0.0353288	0.724225	1.97072e-11	0.17719	0.164754	0.0769345	0.548966	0.239554	0.0586292	0.0685097	0.593676
TRPV6	brown	0.582505	5.48975e-07	-0.582505	5.48975e-07	0.496388	3.51089e-05	0.0979627	0.444972	-0.236449	0.0620799	-0.0759156	0.554286	-0.585455	4.65885e-07	-0.0800031	0.533094	-0.278787	0.0269277	-0.174374	0.171677	0.0961742	0.453367
KIAA1147	brown	-0.273188	0.0302859	0.273188	0.0302859	-0.695096	2.60467e-10	-0.637407	1.93897e-08	0.0439155	0.732537	0.438359	0.000326412	0.72256	2.30413e-11	0.563766	1.50085e-06	0.609761	1.13022e-07	0.746705	2.125e-12	0.00618301	0.961641
VPS54	brown	-0.311662	0.0129016	0.311662	0.0129016	-0.617444	7.04422e-08	-0.377197	0.00230844	0.256603	0.0423496	0.232355	0.0668775	0.778084	6.22837e-14	0.171412	0.179188	0.300307	0.016786	0.34073	0.00628384	-0.0808079	0.528969
GPC6	brown	0.00140921	0.991254	-0.00140921	0.991254	0.0577734	0.652887	-0.243678	0.0542888	-0.369735	0.00286025	0.105485	0.410627	0.217926	0.0862008	0.201813	0.112709	0.185609	0.145279	0.125858	0.325667	-0.0647896	0.613921
PARG	brown	-0.102971	0.421931	0.102971	0.421931	-0.0761281	0.553175	-0.0708837	0.580913	0.0177882	0.889946	0.136004	0.287858	0.396888	0.00127967	-0.254244	0.0443504	-0.145576	0.254949	-0.175197	0.169633	-0.0562261	0.661611
C3orf27	brown	-0.11714	0.360557	0.11714	0.360557	-0.223063	0.0788716	-0.184684	0.147329	0.0605438	0.637383	0.0165635	0.89748	0.266109	0.0350266	0.156199	0.221524	0.118123	0.356512	0.164866	0.196623	0.000368479	0.997713
IKZF2	brown	-0.343227	0.0058886	0.343227	0.0058886	-0.573335	9.05027e-07	-0.650047	8.15648e-09	0.132306	0.301291	0.63918	1.72137e-08	0.735229	6.81253e-12	0.177585	0.1638	0.296411	0.0183315	0.564849	1.4185e-06	-0.0229683	0.85819
RPE	brown	-0.204416	0.108047	0.204416	0.108047	-0.394205	0.00138975	-0.420319	0.000604229	-0.0208078	0.871411	0.350481	0.0048615	0.707464	9.04379e-11	0.173338	0.174278	-0.0139961	0.913305	0.202129	0.112135	0.12661	0.322761
SP100	brown	-0.334682	0.00733913	0.334682	0.00733913	-0.643465	1.28682e-08	-0.482788	6.14046e-05	-0.0018909	0.988265	0.491842	4.24341e-05	0.669771	1.94253e-09	0.51298	1.71759e-05	0.414399	0.000734134	0.628508	3.48527e-08	0.0912308	0.477018
ARID4B	brown	-0.253521	0.0449796	0.253521	0.0449796	-0.240566	0.0575392	-0.011752	0.927164	0.0905002	0.480569	0.121645	0.342253	0.548682	3.22823e-06	-0.22625	0.0745798	-0.0697625	0.586925	-0.160824	0.207974	-0.0226378	0.86021
ZNF585A	brown	-0.359984	0.00375667	0.359984	0.00375667	-0.166717	0.191574	-0.295185	0.0188421	0.195204	0.12524	-0.020311	0.874456	0.396572	0.00129221	-0.103858	0.417922	0.0651978	0.611685	0.00389232	0.975847	-0.0190558	0.882157
LRRC38	brown	0.320357	0.0104767	-0.320357	0.0104767	0.156225	0.221447	0.183849	0.1492	-0.262925	0.0373518	0.184037	0.148778	-0.258456	0.0408306	0.0202914	0.874576	-0.143299	0.262535	-0.0486602	0.704897	0.0933441	0.466828
PBLD	brown	-0.468007	0.000109824	0.468007	0.000109824	-0.714894	4.66459e-11	-0.633535	2.50831e-08	0.309619	0.0135369	0.30986	0.0134607	0.783812	3.07291e-14	0.284576	0.0237914	0.635852	2.15112e-08	0.695659	2.48521e-10	0.0304581	0.812682
PRPF39	brown	-0.400644	0.00113876	0.400644	0.00113876	-0.702594	1.38052e-10	-0.364985	0.00326982	0.284616	0.0237712	0.214097	0.0920052	0.803509	2.27683e-15	0.241262	0.0567989	0.433964	0.000380439	0.434233	0.000376919	0.0179325	0.889058
CNGA3	brown	0.0975563	0.446872	-0.0975563	0.446872	0.0238639	0.852721	0.17357	0.173693	-0.100105	0.43503	0.00890775	0.94476	-0.14752	0.248588	0.0789545	0.538493	-0.0516231	0.687825	-0.0148934	0.90777	0.188956	0.138034
TMEM132C	brown	-0.298596	0.0174506	0.298596	0.0174506	-0.45721	0.000165193	-0.40921	0.000868254	0.365998	0.00317839	-0.0963651	0.452467	0.55498	2.35538e-06	0.0121285	0.924837	0.697647	2.10331e-10	0.394912	0.00135996	-0.0777965	0.544485
TDH	brown	-0.0437189	0.733689	0.0437189	0.733689	0.16147	0.206129	0.335316	0.00722168	-0.0921222	0.472705	-0.168328	0.187255	-0.247712	0.0502996	-0.0225008	0.861048	-0.16493	0.196446	-0.196043	0.123593	-0.154481	0.226713
FLJ36848	brown	0.0662125	0.606142	-0.0662125	0.606142	0.0202928	0.874567	0.100476	0.433322	-0.0216712	0.866123	-0.0320774	0.802918	-0.14367	0.261288	0.0340683	0.790955	-0.0789145	0.538699	0.00323741	0.97991	0.288938	0.0216374
PHF11	brown	-0.435878	0.000355984	0.435878	0.000355984	-0.661546	3.57958e-09	-0.688167	4.60505e-10	0.0358094	0.780532	0.409666	0.000855629	0.821581	1.59307e-16	0.546617	3.57474e-06	0.428062	0.000465833	0.632181	2.74224e-08	-0.0563938	0.660663
NGB	brown	0.0713346	0.578504	-0.0713346	0.578504	-0.0176452	0.890825	0.24972	0.0484057	-0.0018272	0.98866	0.0486792	0.704787	-0.168202	0.187591	-0.0610807	0.634396	-0.0828002	0.518827	-0.0304245	0.812885	0.00969719	0.939873
ARMCX3	brown	-0.426695	0.000487944	0.426695	0.000487944	-0.759463	5.39784e-13	-0.661556	3.57716e-09	0.203525	0.109625	0.557481	2.07451e-06	0.819562	2.17581e-16	0.387531	0.0017014	0.476501	7.88876e-05	0.725998	1.66647e-11	-0.035117	0.784672
ZNF146	brown	-0.463515	0.00013037	0.463515	0.00013037	-0.681884	7.6178e-10	-0.585205	4.72432e-07	0.200568	0.114994	0.393488	0.0014206	0.791156	1.20317e-14	0.388667	0.00164427	0.305013	0.015069	0.557331	2.09041e-06	-0.0349353	0.78576
RUFY2	brown	-0.331503	0.00795342	0.331503	0.00795342	-0.562014	1.64371e-06	-0.188521	0.138959	0.0838972	0.513284	0.313056	0.012483	0.677861	1.04466e-09	0.213811	0.0924511	0.233968	0.0649533	0.315091	0.0118928	0.233796	0.065156
PSG7	brown	0.301007	0.0165205	-0.301007	0.0165205	0.286976	0.0225848	-0.0265323	0.836469	-0.058723	0.647556	-0.0654785	0.610149	-0.461033	0.000143184	0.00870874	0.945992	-0.0250743	0.845341	0.0125187	0.922426	-0.183657	0.149633
TRDMT1	brown	-0.388914	0.0016321	0.388914	0.0016321	-0.406161	0.000957036	-0.443818	0.000269073	-0.0435799	0.734505	0.385091	0.00183013	0.693878	2.88234e-10	0.129369	0.312244	0.246224	0.0517429	0.295904	0.018541	-0.237464	0.060935
FGFBP3	brown	-0.299038	0.0172766	0.299038	0.0172766	-0.396652	0.00128905	-0.613526	8.97887e-08	0.225397	0.0757097	0.104062	0.417003	0.545852	3.71176e-06	0.0370928	0.772873	0.573476	8.9823e-07	0.450021	0.000215186	-0.205362	0.10639
ZNF614	brown	0.0457236	0.721962	-0.0457236	0.721962	-0.0272273	0.832246	-0.0731943	0.568614	-0.0164873	0.89795	0.0849507	0.50799	0.245918	0.0520435	-0.0687294	0.592489	-0.304329	0.015309	-0.143026	0.263456	0.0271808	0.832529
ZAP70	brown	0.140507	0.272043	-0.140507	0.272043	0.0802321	0.531919	0.0438898	0.732687	-0.022593	0.860484	-0.070427	0.583359	-0.301323	0.0164016	-0.0682461	0.5951	0.249109	0.0489756	0.131856	0.302952	0.0431875	0.736808
ZNF514	brown	-0.269131	0.0329324	0.269131	0.0329324	-0.506958	2.23601e-05	-0.342169	0.00605321	-0.0243079	0.850013	0.166806	0.191334	0.545227	3.82729e-06	0.4725	9.22932e-05	0.469483	0.000103753	0.477409	7.61081e-05	-0.0144774	0.910335
ZNF425	brown	-0.245493	0.0524638	0.245493	0.0524638	-0.532632	7.00735e-06	-0.290494	0.0209104	-0.00212371	0.98682	0.446396	0.000245337	0.540916	4.72052e-06	0.282248	0.0250133	0.399513	0.00117964	0.475645	8.15935e-05	-0.0590956	0.645468
ZNF484	brown	-0.493708	3.92712e-05	0.493708	3.92712e-05	-0.697054	2.2108e-10	-0.627961	3.6111e-08	0.40578	0.00096868	0.197136	0.121472	0.817107	3.16226e-16	0.333803	0.00750461	0.371286	0.00273674	0.547497	3.42299e-06	-0.0755574	0.556163
C1orf213	brown	0.383014	0.00194648	-0.383014	0.00194648	0.284251	0.0239588	0.445619	0.000252284	-0.0559439	0.663206	-0.1376	0.282187	-0.441731	0.000289812	-0.299139	0.017237	-0.223581	0.0781613	-0.297049	0.0180702	0.171368	0.179301
ZNF254	brown	-0.211967	0.0953639	0.211967	0.0953639	-0.36963	0.00286878	-0.515201	1.55634e-05	0.0385639	0.764121	0.480208	6.80937e-05	0.654666	5.88403e-09	0.0774956	0.546047	-0.0110269	0.931647	0.280554	0.0259359	-0.000693367	0.995697
DMGDH	brown	-0.0960831	0.453797	0.0960831	0.453797	-0.401856	0.00109638	-0.522917	1.09918e-05	-0.0778691	0.544108	0.457305	0.000164614	0.582022	5.63837e-07	0.23031	0.0693828	0.375718	0.00240962	0.473565	8.85329e-05	0.011617	0.927998
SEZ6L	brown	0.392779	0.00145166	-0.392779	0.00145166	0.270474	0.0320354	0.0748572	0.559838	-0.237693	0.0606781	-0.0875961	0.494819	-0.371579	0.0027139	0.204844	0.107295	-0.0978267	0.445607	-0.00695397	0.956863	-0.176172	0.167234
CACNB2	brown	-0.223516	0.0782508	0.223516	0.0782508	-0.550392	2.96533e-06	-0.611252	1.03215e-07	-0.0820915	0.522423	0.368102	0.00299561	0.637581	1.91652e-08	0.543284	4.20819e-06	0.575942	7.86351e-07	0.688434	4.50639e-10	0.0702252	0.584441
LRRC29	brown	0.298617	0.0174422	-0.298617	0.0174422	0.412011	0.00079333	0.345946	0.00548316	-0.324546	0.00945687	0.000893567	0.994454	-0.543094	4.24744e-06	-0.0516604	0.687611	-0.347709	0.00523359	-0.261149	0.0387039	0.158474	0.214785
TRIM9	brown	-0.0814616	0.525631	0.0814616	0.525631	-0.337707	0.00679332	-0.188234	0.139572	0.186697	0.142893	-0.0950981	0.45846	0.279396	0.0265827	0.306026	0.0147199	0.43946	0.000314016	0.325632	0.00920714	0.0969977	0.449491
PGR	brown	-0.19896	0.117994	0.19896	0.117994	-0.182279	0.152765	-0.460096	0.000148315	-0.118626	0.354453	0.145525	0.255117	0.410116	0.000843358	0.205418	0.106293	0.37825	0.00223882	0.376726	0.00234024	-0.0300638	0.815064
USP48	brown	-0.166448	0.192303	0.166448	0.192303	-0.396486	0.00129565	-0.412707	0.000775636	0.170148	0.182464	0.176128	0.167341	0.608827	1.1961e-07	0.147721	0.247939	0.0692876	0.58948	0.238574	0.059702	0.0470373	0.71431
PPP1R9A	brown	-0.288679	0.0217605	0.288679	0.0217605	-0.357482	0.00402351	-0.222095	0.0802137	0.542025	4.47377e-06	0.00161589	0.989972	0.480644	6.69176e-05	-0.290771	0.0207828	0.108253	0.398384	0.0742243	0.563171	0.06831	0.594755
KPTN	brown	0.301551	0.0163164	-0.301551	0.0163164	0.243772	0.0541934	0.640193	1.60763e-08	-0.153337	0.230211	-0.0810994	0.527479	-0.612147	9.77223e-08	-0.0588697	0.646734	-0.253962	0.0445949	-0.234544	0.0642768	0.0362161	0.778103
KRCC1	brown	-0.416824	0.000678122	0.416824	0.000678122	-0.586016	4.51481e-07	-0.581355	5.84962e-07	0.14163	0.268194	0.303811	0.0154924	0.817993	2.76468e-16	0.281503	0.0254154	0.36879	0.00293787	0.443414	0.000272984	0.0366396	0.775575
CADPS2	brown	-0.313218	0.0124351	0.313218	0.0124351	-0.590936	3.4195e-07	-0.498382	3.22802e-05	-0.271109	0.031619	0.623351	4.85461e-08	0.693425	2.99276e-10	0.651103	7.57349e-09	0.355516	0.00424489	0.620347	5.87204e-08	-0.00311726	0.980656
RPS6KA5	brown	-0.328903	0.00848892	0.328903	0.00848892	-0.417246	0.000668798	-0.127808	0.318168	0.0394313	0.758974	0.290559	0.0208802	0.567697	1.22159e-06	0.0283663	0.825336	0.17121	0.179707	0.188865	0.138226	0.0107056	0.933634
ZNF718	brown	-0.522266	1.13225e-05	0.522266	1.13225e-05	-0.534639	6.3737e-06	-0.411819	0.000798268	0.421511	0.000580739	-0.0531447	0.679117	0.753905	9.90663e-13	-0.0211003	0.869619	0.373116	0.00259712	0.263926	0.0366075	-0.0780739	0.543047
DNASE1L2	brown	0.340669	0.00629368	-0.340669	0.00629368	0.198899	0.11811	0.0741285	0.563676	-0.108169	0.398752	-0.000928124	0.99424	-0.267841	0.0338128	-0.0618156	0.630316	-0.220377	0.0826395	-0.103633	0.418934	-0.0825505	0.520093
SP110	brown	-0.335228	0.00723778	0.335228	0.00723778	-0.748497	1.76151e-12	-0.695371	2.54557e-10	0.115498	0.367375	0.494961	3.72714e-05	0.752433	1.16031e-12	0.601273	1.87842e-07	0.552903	2.61532e-06	0.816376	3.53077e-16	0.0745089	0.561671
LRRC17	brown	-0.372921	0.00261171	0.372921	0.00261171	-0.678642	9.82897e-10	-0.569375	1.11795e-06	0.370696	0.00278315	0.114019	0.373585	0.734468	7.34443e-12	0.214369	0.0915835	0.778657	5.80904e-14	0.6119	9.92069e-08	-0.042319	0.741915
CSH2	brown	0.179979	0.158101	-0.179979	0.158101	0.154714	0.226002	0.141672	0.268049	-0.256771	0.0422101	-0.0205351	0.873082	-0.215783	0.0894134	0.173348	0.174253	-0.128831	0.314276	-0.062624	0.625842	-0.0710272	0.580146
TBC1D8B	brown	-0.458287	0.000158701	0.458287	0.000158701	-0.732002	9.35308e-12	-0.572336	9.5484e-07	0.659569	4.13448e-09	0.108253	0.398383	0.77935	5.33761e-14	0.0875962	0.494819	0.476412	7.91661e-05	0.513243	1.69768e-05	-0.0179016	0.889249
GMFB	brown	-0.339727	0.00644892	0.339727	0.00644892	-0.65614	5.29549e-09	-0.539195	5.12874e-06	0.273615	0.0300182	0.238288	0.0600176	0.742031	3.44049e-12	0.36294	0.00346173	0.333837	0.00749809	0.50945	2.006e-05	-0.134922	0.291748
PARP11	brown	-0.344747	0.00565874	0.344747	0.00565874	-0.601026	1.90587e-07	-0.171484	0.179001	0.462117	0.000137451	0.139673	0.274928	0.54353	4.15822e-06	0.0618633	0.630052	0.251852	0.0464585	0.29947	0.0171083	-0.181817	0.153827
TMEM68	brown	-0.24006	0.0580824	0.24006	0.0580824	-0.587198	4.22492e-07	-0.505753	2.35584e-05	0.451648	0.000202792	0.209766	0.0989348	0.721072	2.64683e-11	-0.000840772	0.994782	0.383544	0.00191617	0.408423	0.000890428	0.0820897	0.522433
RASA2	brown	0.0140288	0.913103	-0.0140288	0.913103	-0.110629	0.388051	-0.111679	0.383533	-0.348905	0.00507014	0.389052	0.00162531	0.332492	0.00775769	0.298048	0.0176681	-0.296244	0.0184003	0.0319346	0.803778	0.0643855	0.616138
DMD	brown	-0.277808	0.0274917	0.277808	0.0274917	-0.608285	1.23595e-07	-0.507503	2.18371e-05	0.0767658	0.549845	0.396855	0.00128099	0.721755	2.48389e-11	0.332594	0.00773781	0.448422	0.000228041	0.58051	6.12851e-07	0.125569	0.326788
TATDN1	brown	-0.278368	0.0271677	0.278368	0.0271677	-0.424044	0.000533562	-0.147469	0.248756	-0.0149472	0.907438	0.239258	0.0589516	0.562208	1.62722e-06	0.267747	0.0338779	0.0397289	0.757211	0.151512	0.235873	-0.0202612	0.874761
DNAJB4	brown	0.0680143	0.596354	-0.0680143	0.596354	-0.145363	0.255652	-0.277304	0.0277856	-0.117228	0.360192	0.145918	0.25382	0.433198	0.000390651	0.0966801	0.450983	-0.0984215	0.442832	0.0447528	0.727633	0.0863452	0.501025
UTP3	brown	-0.520533	1.22498e-05	0.520533	1.22498e-05	-0.718016	3.50964e-11	-0.455336	0.000177081	0.489691	4.63713e-05	0.199642	0.116714	0.72916	1.23176e-11	0.265521	0.0354469	0.328762	0.00851884	0.506458	2.28508e-05	0.0357814	0.780699
OR2L13	brown	0.238438	0.0598517	-0.238438	0.0598517	0.355065	0.00429708	0.119562	0.350644	0.217172	0.0873214	-0.45185	0.000201306	-0.389343	0.00161114	-0.347038	0.00532734	-0.112382	0.380526	-0.305772	0.014807	0.0411963	0.748533
COBLL1	brown	-0.099131	0.439535	0.099131	0.439535	-0.50122	2.86179e-05	-0.577391	7.26874e-07	-0.281984	0.0251554	0.666246	2.53022e-09	0.62662	3.93751e-08	0.49307	4.03258e-05	0.363615	0.00339727	0.628233	3.54801e-08	0.0597666	0.641717
KCNIP2	brown	0.217675	0.0865727	-0.217675	0.0865727	0.000858947	0.994669	0.257396	0.0416941	0.0157155	0.902703	-0.171509	0.178937	-0.282917	0.0246568	0.148536	0.245309	-0.0317454	0.804918	0.0136172	0.915643	0.0557503	0.664302
FGL2	brown	-0.470666	9.91108e-05	0.470666	9.91108e-05	-0.789858	1.42401e-14	-0.631363	2.89339e-08	0.25248	0.0458967	0.313234	0.0124303	0.799026	4.22212e-15	0.491967	4.22147e-05	0.643079	1.32122e-08	0.738017	5.16199e-12	-0.0203056	0.874489
TRMT11	brown	-0.449729	0.000217489	0.449729	0.000217489	-0.351456	0.00473623	-0.502171	2.74797e-05	0.245564	0.0523929	0.0466445	0.716595	0.664364	2.90947e-09	-0.0285558	0.824188	0.205066	0.106908	0.158609	0.21439	-0.00983446	0.939023
DUSP4	brown	0.49471	3.76636e-05	-0.49471	3.76636e-05	0.365034	0.00326541	0.308018	0.0140535	-0.235421	0.0632576	-0.12656	0.322954	-0.615739	7.83188e-08	0.133166	0.29813	-0.263178	0.0371625	-0.149215	0.243135	-0.020673	0.872237
OR1F2P	brown	0.230917	0.0686315	-0.230917	0.0686315	0.077692	0.545027	-0.0890244	0.487783	-0.014113	0.912583	0.121701	0.342027	-0.252655	0.045742	0.166058	0.193361	-0.0682633	0.595007	0.148899	0.244144	0.0594626	0.643415
JPH3	brown	0.293232	0.0196812	-0.293232	0.0196812	0.23231	0.0669315	0.608677	1.20701e-07	-0.374487	0.00249676	0.0832396	0.516603	-0.516647	1.45907e-05	0.166173	0.193047	-0.293516	0.0195571	-0.175372	0.1692	0.0861861	0.501817
SLC22A3	brown	-0.446318	0.000246025	0.446318	0.000246025	-0.737754	5.29971e-12	-0.700804	1.60931e-10	0.159268	0.212467	0.391576	0.00150578	0.823468	1.18624e-16	0.537681	5.51462e-06	0.592536	3.12088e-07	0.746543	2.16107e-12	0.00822595	0.948982
KRTAP9-3	brown	-0.0617039	0.630935	0.0617039	0.630935	-0.0882918	0.491386	-0.3499	0.0049375	-0.0759207	0.554259	0.0738464	0.565165	0.267717	0.0338991	0.258455	0.0408316	0.0561989	0.661764	0.199993	0.116059	0.0265066	0.836625
ZDHHC11	brown	0.385548	0.00180535	-0.385548	0.00180535	0.435188	0.000364629	0.549348	3.12335e-06	-0.100192	0.43463	-0.242735	0.0552583	-0.516715	1.45467e-05	-0.365597	0.00321433	-0.302118	0.0161063	-0.470038	0.000101552	0.114676	0.370817
THSD1	brown	-0.0818596	0.523603	0.0818596	0.523603	-0.330717	0.00811228	-0.0141124	0.912587	-0.193593	0.128448	0.335984	0.00709962	0.322724	0.00988931	0.283383	0.0244115	0.211312	0.0964157	0.289582	0.0213339	0.126837	0.32189
PSD3	brown	-0.0699422	0.58596	0.0699422	0.58596	-0.298075	0.0176573	-0.25418	0.044406	-0.158161	0.215702	0.235344	0.063347	0.552549	2.66216e-06	0.235397	0.063285	0.156262	0.221335	0.173321	0.174321	0.166404	0.19242
PLA2R1	brown	-0.179209	0.159918	0.179209	0.159918	-0.562248	1.62394e-06	-0.462743	0.00013424	-0.113837	0.374351	0.411658	0.000802451	0.648984	8.78625e-09	0.616389	7.52216e-08	0.332254	0.00780451	0.577342	7.28799e-07	0.0500536	0.696849
PVALB	brown	0.206385	0.104621	-0.206385	0.104621	0.215658	0.0896028	0.513804	1.65607e-05	0.00362246	0.977521	-0.258807	0.0405483	-0.473401	8.91022e-05	-0.212414	0.0946519	-0.0436161	0.734292	-0.277663	0.0275754	-0.0648268	0.613717
ZNF195	brown	-0.439961	0.000308529	0.439961	0.000308529	-0.635155	2.25316e-08	-0.484952	5.62665e-05	0.207065	0.103458	0.357909	0.0039769	0.80761	1.27637e-15	0.284446	0.0238585	0.220879	0.0819256	0.397391	0.00125996	-0.0810128	0.527922
POLK	brown	-0.33184	0.00788626	0.33184	0.00788626	-0.106578	0.405767	-0.223632	0.078092	0.0541162	0.673579	-0.112932	0.378187	0.471317	9.66397e-05	-0.0933135	0.466974	-0.0326991	0.799178	-0.142806	0.264198	-0.239278	0.0589296
GALNT1	brown	-0.463367	0.000131103	0.463367	0.000131103	-0.687118	5.01305e-10	-0.356472	0.00413595	0.627215	3.78945e-08	-0.0108777	0.932569	0.785133	2.60325e-14	0.000985428	0.993884	0.366391	0.00314347	0.302176	0.016085	-0.0544655	0.671591
SCRN3	brown	-0.453457	0.000189785	0.453457	0.000189785	-0.530861	7.61433e-06	-0.588807	3.85857e-07	0.300235	0.0168134	0.191116	0.133503	0.794926	7.32687e-15	0.0525315	0.682621	0.32524	0.00929673	0.356487	0.00413424	0.0616686	0.631131
RSRC1	brown	-0.274789	0.0292914	0.274789	0.0292914	-0.257382	0.0417059	-0.272871	0.0304857	-0.00778539	0.951711	0.289339	0.021448	0.64746	9.77043e-09	-0.0594988	0.643213	-0.0925935	0.470433	0.0332828	0.795669	-0.0806069	0.529998
JRKL	brown	-0.299612	0.0170532	0.299612	0.0170532	-0.156237	0.22141	-0.420104	0.000608545	0.0705402	0.582752	0.0608254	0.635816	0.407241	0.000924687	0.130698	0.307255	0.0745119	0.561656	0.192005	0.131673	-0.201536	0.113214
TRIM23	brown	-0.456407	0.000170197	0.456407	0.000170197	-0.388752	0.00164009	-0.162302	0.203772	0.127652	0.318761	0.0699286	0.586033	0.674337	1.37198e-09	0.0404693	0.752829	0.0649487	0.613049	0.040262	0.754055	-0.142747	0.264399
TLR4	brown	-0.457427	0.000163867	0.457427	0.000163867	-0.705491	1.07449e-10	-0.582488	5.4948e-07	0.127338	0.319963	0.209689	0.0990617	0.760957	4.57202e-13	0.63658	2.04919e-08	0.590754	3.45504e-07	0.681116	8.09396e-10	0.0217305	0.86576
TANK	brown	-0.476955	7.74866e-05	0.476955	7.74866e-05	-0.480561	6.71391e-05	-0.303159	0.0157266	0.0216328	0.866358	0.20576	0.1057	0.69969	1.76937e-10	0.372462	0.00264624	0.0873419	0.496077	0.206995	0.103577	-0.156163	0.221632
EPB41L4B	brown	-0.307376	0.0142653	0.307376	0.0142653	-0.481781	6.39386e-05	-0.250306	0.0478635	0.0216942	0.865982	0.524778	1.0094e-05	0.551812	2.76238e-06	0.12932	0.312429	0.286263	0.0229379	0.351559	0.0047232	0.112051	0.381941
ZFYVE16	brown	-0.445779	0.000250837	0.445779	0.000250837	-0.581892	5.679e-07	-0.327029	0.00889418	0.569754	1.09572e-06	-0.197444	0.12088	0.739084	4.63776e-12	0.0418113	0.744906	0.357921	0.00397551	0.184822	0.147023	-0.0728769	0.570297
HYAL1	brown	-0.286615	0.0227631	0.286615	0.0227631	-0.417882	0.00065493	-0.589877	3.63165e-07	0.0587828	0.647221	0.0492254	0.701629	0.518207	1.36052e-05	0.349054	0.00505003	0.618767	6.48478e-08	0.541028	4.69512e-06	-0.026235	0.838276
SSTR5	brown	-0.0379781	0.767603	0.0379781	0.767603	-0.112101	0.381725	-0.269464	0.0327081	0.0694338	0.588693	0.0732255	0.568449	0.226791	0.073869	0.0303302	0.813454	-0.0259764	0.839849	0.096479	0.45193	0.0953908	0.457072
BET1	brown	-0.232367	0.0668631	0.232367	0.0668631	-0.471163	9.72187e-05	-0.188291	0.13945	-0.0555348	0.665523	0.355477	0.00424933	0.628985	3.37903e-08	0.311779	0.012866	0.0129109	0.920004	0.189578	0.136716	0.0646988	0.614419
GJA3	brown	0.190263	0.135279	-0.190263	0.135279	0.295908	0.0185394	0.562258	1.62305e-06	-0.178067	0.16264	-0.22982	0.069994	-0.437877	0.000331971	-0.0516265	0.687806	-0.273335	0.0301932	-0.341396	0.00617616	-0.0109002	0.93243
KCNK7	brown	0.0436231	0.734251	-0.0436231	0.734251	0.0257043	0.841505	-0.0667991	0.602948	-0.0241277	0.851112	-0.021904	0.864698	-0.0822301	0.521719	0.0181	0.888029	-0.0493909	0.700672	0.0306154	0.811732	0.067858	0.597201
GDAP1L1	brown	0.651361	7.4371e-09	-0.651361	7.4371e-09	0.609484	1.14941e-07	0.311918	0.0128239	-0.39461	0.00137263	-0.111966	0.382304	-0.697652	2.10231e-10	-0.143696	0.261203	-0.375136	0.00245046	-0.342162	0.00605431	-4.43098e-05	0.999725
GNPDA2	brown	-0.418145	0.000649277	0.418145	0.000649277	-0.609379	1.15677e-07	-0.217931	0.0861937	0.284442	0.0238603	0.164145	0.198615	0.728746	1.28169e-11	0.166667	0.191708	0.200085	0.115889	0.230139	0.069595	-0.0216341	0.86635
PHKA1	brown	-0.20582	0.105596	0.20582	0.105596	-0.62908	3.35817e-08	-0.524854	1.00592e-05	0.329119	0.00844328	0.281062	0.025656	0.662568	3.32115e-09	0.236624	0.0618806	0.407074	0.000929616	0.533365	6.76933e-06	0.0739446	0.564646
ITPR2	brown	-0.488464	4.87653e-05	0.488464	4.87653e-05	-0.794393	7.86423e-15	-0.614817	8.29204e-08	0.305594	0.0148681	0.301398	0.0163737	0.903461	4.07e-24	0.414526	0.000731098	0.524562	1.01949e-05	0.624679	4.46022e-08	-0.0623622	0.62729
MUC4	brown	-0.00753569	0.953258	0.00753569	0.953258	-0.0462675	0.718791	0.210526	0.0976908	0.263312	0.0370627	-0.315172	0.01187	-0.323423	0.0097216	0.10885	0.395774	0.077843	0.544244	0.0340765	0.790906	-0.193402	0.128833
ACSM3	brown	-0.386273	0.00176671	0.386273	0.00176671	-0.524917	1.00301e-05	-0.420123	0.000608174	0.38301	0.00194671	0.0912994	0.476686	0.635509	2.20073e-08	0.00919985	0.942951	0.511733	1.81473e-05	0.354009	0.00442176	0.0897397	0.484279
TMEM117	brown	-0.0915875	0.47529	0.0915875	0.47529	-0.215112	0.0904377	-0.348682	0.00510023	-0.10582	0.409134	0.435868	0.000356114	0.57046	1.05537e-06	-0.0891292	0.487269	0.0709586	0.580513	0.134506	0.293253	0.101569	0.428309
TMOD2	brown	-0.294546	0.0191133	0.294546	0.0191133	-0.401373	0.00111308	-0.400367	0.00114865	-0.263337	0.0370442	0.389773	0.00159036	0.657804	4.69797e-09	0.38172	0.0020223	0.316367	0.0115355	0.407231	0.000925003	0.0330596	0.79701
KIF12	brown	0.0317409	0.804945	-0.0317409	0.804945	0.13824	0.279932	0.358413	0.00392235	0.0901017	0.482511	-0.295028	0.0189083	-0.381498	0.00203558	-0.0166202	0.897131	-0.121793	0.341658	-0.149394	0.242564	-0.239702	0.058469
LYZ	brown	-0.268125	0.0336172	0.268125	0.0336172	-0.607505	1.29548e-07	-0.451675	0.000202597	0.130488	0.308042	0.288785	0.0217102	0.717129	3.80659e-11	0.283841	0.024172	0.558177	2.00209e-06	0.540273	4.86927e-06	0.0683148	0.594729
FAM173B	brown	-0.117473	0.359185	0.117473	0.359185	-0.155862	0.222534	-0.16998	0.182901	-0.0402271	0.754261	0.268507	0.0333556	0.335706	0.0071502	0.0826549	0.519563	-0.179856	0.158389	0.0523022	0.683933	-0.0782069	0.542357
PSMA3	brown	-0.426292	0.000494641	0.426292	0.000494641	-0.53902	5.17199e-06	-0.26815	0.0336001	0.258053	0.0411573	0.171033	0.180165	0.731818	9.52162e-12	0.0702732	0.584184	0.175833	0.168065	0.193273	0.129093	0.0950841	0.458526
SMPDL3A	brown	-0.318241	0.0110271	0.318241	0.0110271	-0.663645	3.06805e-09	-0.637173	1.96969e-08	0.0785017	0.540832	0.418649	0.000638576	0.712501	5.78636e-11	0.453285	0.000190987	0.583426	5.21642e-07	0.689965	3.97808e-10	-0.0523744	0.68352
ACAN	brown	0.170579	0.181342	-0.170579	0.181342	0.210698	0.0974101	0.644256	1.2189e-08	-0.0905618	0.480269	-0.30507	0.0150491	-0.528797	8.38409e-06	0.0585311	0.648631	-0.048397	0.70642	-0.237715	0.0606536	0.0491683	0.701959
ZNF649	brown	-0.505325	2.39982e-05	0.505325	2.39982e-05	-0.649972	8.19956e-09	-0.378867	0.00219882	0.515729	1.52019e-05	0.0786449	0.540092	0.652251	6.98471e-09	0.122793	0.337683	0.345608	0.00553223	0.373141	0.00259527	0.0361437	0.778535
AMY2B	brown	-0.130163	0.309255	0.130163	0.309255	-0.22436	0.0771026	-0.48968	4.63918e-05	-0.227063	0.0735147	0.440665	0.000300951	0.495145	3.69845e-05	0.256424	0.0424991	0.0833808	0.51589	0.324385	0.00949452	0.135199	0.290749
ZAN	brown	0.153699	0.229099	-0.153699	0.229099	0.0838997	0.513271	-0.0650977	0.612233	0.134172	0.294465	-0.115104	0.369024	-0.346007	0.00547441	0.0412722	0.748085	0.097773	0.445858	0.147369	0.24908	-0.00571524	0.964542
ACBD7	brown	-0.148539	0.245299	0.148539	0.245299	-0.0112001	0.930576	0.304116	0.0153842	0.374917	0.00246603	-0.361429	0.00360985	-0.230895	0.0686583	-0.284626	0.0237656	0.0817801	0.524008	-0.174756	0.170726	-0.0487541	0.704353
HNRNPA1L2	brown	-0.336679	0.0069747	0.336679	0.0069747	-0.505907	2.34015e-05	-0.363215	0.00343534	0.10718	0.403105	0.216606	0.0881693	0.673878	1.42116e-09	0.224393	0.0770577	0.255416	0.0433473	0.299795	0.0169824	0.0182928	0.886844
ENSA	brown	-0.418468	0.000642403	0.418468	0.000642403	-0.662575	3.31955e-09	-0.682319	7.35944e-10	-0.00122115	0.992421	0.595637	2.61079e-07	0.778034	6.26638e-14	0.497048	3.41479e-05	0.420252	0.000605565	0.687513	4.85554e-10	-0.0550518	0.668262
VANGL1	brown	0.0908523	0.478856	-0.0908523	0.478856	0.0773242	0.546938	-0.00877772	0.945565	-0.275242	0.0290153	0.263345	0.0370379	0.0434944	0.735007	-0.0746093	0.561143	0.0210865	0.869703	0.0303071	0.813594	-0.0442717	0.730449
FAM63B	brown	-0.345788	0.00550605	0.345788	0.00550605	-0.392615	0.00145893	-0.425051	0.000515794	0.149898	0.240958	0.00629112	0.960971	0.524312	1.03122e-05	0.281052	0.0256618	0.290719	0.0208066	0.343605	0.00583067	-0.0990343	0.439984
SLC35F3	brown	0.168454	0.186922	-0.168454	0.186922	0.101807	0.427222	0.269609	0.0326104	-0.0696676	0.587435	-0.0215217	0.867038	-0.218405	0.0854959	-0.035426	0.782824	-0.207441	0.102819	-0.16886	0.185846	-0.121775	0.341733
COL11A2	brown	0.124098	0.332532	-0.124098	0.332532	0.160108	0.210033	0.0431891	0.736799	-0.111608	0.383836	0.0643274	0.616457	-0.239371	0.0588289	-0.0148456	0.908065	-0.1884	0.139217	-0.0536074	0.676477	0.00684982	0.957508
ATP6V1C1	brown	-0.392804	0.00145055	0.392804	0.00145055	-0.598141	2.25727e-07	-0.36736	0.00305895	0.175071	0.169945	0.172188	0.177198	0.687658	4.79903e-10	0.436848	0.000344142	0.191815	0.132063	0.36149	0.0036037	0.00936744	0.941914
KRAS	brown	-0.366792	0.00310821	0.366792	0.00310821	-0.449208	0.000221639	-0.259432	0.0400494	0.178829	0.16082	0.0451243	0.725461	0.611598	1.01055e-07	0.212983	0.0937511	0.0700005	0.585647	0.157094	0.218857	-0.0722005	0.57389
TM2D1	brown	-0.121101	0.344429	0.121101	0.344429	-0.154525	0.226578	-0.0714802	0.577727	-0.210718	0.0973783	0.316919	0.0113837	0.334908	0.00729701	0.0567446	0.658682	-0.0323357	0.801364	0.0657542	0.608643	-0.0436874	0.733874
FGF18	brown	0.0550274	0.6684	-0.0550274	0.6684	0.000337674	0.997904	0.179829	0.158454	-0.0615977	0.631525	-0.0972771	0.44818	-0.229178	0.0708015	0.211127	0.096715	-0.0414317	0.747144	0.018736	0.884121	0.239336	0.058867
PAX5	brown	0.162569	0.203019	-0.162569	0.203019	0.253159	0.0452966	0.192313	0.131043	-0.110522	0.388511	-0.160155	0.209897	-0.320388	0.0104689	-0.0746663	0.560843	-0.151908	0.234638	-0.206039	0.105218	-0.0915293	0.475572
PIK3CA	brown	-0.427291	0.000478183	0.427291	0.000478183	-0.615888	7.75965e-08	-0.307202	0.0143235	0.208978	0.100239	0.1733	0.174373	0.842162	5.21504e-18	0.173854	0.172978	0.294011	0.0193428	0.267801	0.0338405	-0.0391202	0.760819
PLAG1	brown	-0.0720372	0.574758	0.0720372	0.574758	0.0396445	0.757711	-4.99231e-05	0.99969	-0.233226	0.0658323	0.241992	0.0560305	0.295676	0.0186363	-0.195972	0.123732	-0.118152	0.356395	-0.207176	0.10327	0.0564276	0.660472
C1orf27	brown	-0.540149	4.89861e-06	0.540149	4.89861e-06	-0.445405	0.000254228	-0.408131	0.000898792	0.431489	0.00041434	0.00508444	0.968453	0.676167	1.19141e-09	-0.0978686	0.445411	0.196773	0.122173	0.151264	0.23665	-0.104917	0.413166
FZD6	brown	-0.335433	0.00720008	0.335433	0.00720008	-0.514481	1.60701e-05	-0.631171	2.93001e-08	-0.144165	0.259632	0.524035	1.04438e-05	0.740044	4.2095e-12	0.51718	1.4247e-05	0.220211	0.082878	0.51519	1.55712e-05	-0.0244638	0.849062
ZNF91	brown	-0.476369	7.92981e-05	0.476369	7.92981e-05	-0.669696	1.95354e-09	-0.470958	9.79938e-05	0.328896	0.00849041	0.249419	0.0486852	0.789268	1.53669e-14	0.215155	0.0903725	0.310859	0.0131482	0.432402	0.000401535	0.022604	0.860417
MYL4	brown	0.343791	0.00580235	-0.343791	0.00580235	0.275752	0.0287068	0.0890113	0.487848	0.097733	0.446045	-0.118795	0.353764	-0.409353	0.000864286	-0.229061	0.0709495	-0.22731	0.0731939	-0.136562	0.285867	-0.0852747	0.506367
PTPN2	brown	-0.520688	1.2164e-05	0.520688	1.2164e-05	-0.657596	4.76903e-09	-0.0794311	0.536036	0.265218	0.0356651	0.179353	0.159576	0.608076	1.25163e-07	0.361506	0.00360217	0.108739	0.396257	0.268559	0.0333204	-0.11961	0.350446
PHF20L1	brown	-0.347294	0.00529141	0.347294	0.00529141	-0.196717	0.122281	-0.212655	0.0942697	0.305634	0.0148542	-0.0789661	0.538433	0.467641	0.000111379	-0.23414	0.0647501	-0.055202	0.667409	-0.103373	0.420111	-0.23201	0.0672953
MTIF2	brown	-0.0335465	0.794086	0.0335465	0.794086	-0.0187862	0.883812	-0.113756	0.374692	-0.204971	0.107073	0.391328	0.00151719	0.4023	0.00108119	-0.218137	0.0858907	-0.267657	0.0339406	-0.122092	0.340469	0.000337166	0.997907
ZNF138	brown	-0.126977	0.321349	0.126977	0.321349	-0.167273	0.190077	-0.353716	0.00445689	0.0591296	0.645278	0.279737	0.0263904	0.51351	1.67779e-05	-0.230735	0.0688562	-0.0591334	0.645257	0.0244366	0.849228	-0.037577	0.76999
DERA	brown	-0.39851	0.00121699	0.39851	0.00121699	-0.625581	4.2097e-08	-0.610654	1.07048e-07	-0.00129825	0.991943	0.499169	3.12233e-05	0.75314	1.07567e-12	0.427508	0.000474673	0.489382	4.69629e-05	0.642399	1.38398e-08	-0.106732	0.405084
C8orf44	brown	0.0111756	0.930727	-0.0111756	0.930727	0.0191519	0.881567	-0.305541	0.0148861	0.0817498	0.524162	0.121293	0.343659	0.241116	0.0569537	-0.307421	0.0142504	-0.0320074	0.80334	-0.0190373	0.882271	0.232174	0.0670964
ZFY	brown	0.0908992	0.478628	-0.0908992	0.478628	-0.0767114	0.550129	0.192995	0.129656	-0.179969	0.158123	0.166323	0.192641	0.197174	0.121399	0.00183187	0.988631	-0.22496	0.0762946	-0.165005	0.19624	0.0530601	0.6796
TMEM106B	brown	-0.46196	0.00013827	0.46196	0.00013827	-0.687917	4.69926e-10	-0.530798	7.63689e-06	0.45876	0.000155924	0.104834	0.413536	0.86957	2.36129e-20	0.0968539	0.450166	0.493902	3.89543e-05	0.423528	0.000542872	0.0521499	0.684805
TNNT1	brown	0.142344	0.265762	-0.142344	0.265762	0.0409839	0.749788	0.348551	0.00511806	-0.165007	0.196235	0.176423	0.166619	-0.208929	0.10032	0.0230786	0.857516	-0.308968	0.0137449	-0.127106	0.320854	0.145293	0.255884
MEIS2	brown	-0.381104	0.00205933	0.381104	0.00205933	-0.623733	4.73778e-08	-0.591116	3.38465e-07	0.0177172	0.890382	0.405647	0.000972789	0.686454	5.28874e-10	0.498837	3.16655e-05	0.596101	2.54159e-07	0.704701	1.15087e-10	0.042507	0.740809
DYNC1I1	brown	-0.231934	0.0673871	0.231934	0.0673871	-0.533916	6.59558e-06	-0.618228	6.7076e-08	-0.00920264	0.942934	0.344986	0.00562342	0.717318	3.74143e-11	0.371241	0.0027402	0.573911	8.77462e-07	0.58542	4.66786e-07	-0.0498535	0.698003
FAM49A	brown	-0.246052	0.051911	0.246052	0.051911	-0.528431	8.52781e-06	-0.312154	0.0127526	-0.10035	0.433904	0.170747	0.180905	0.507267	2.2062e-05	0.703634	1.26216e-10	0.402657	0.00106913	0.51631	1.48126e-05	-0.119863	0.349422
RET	brown	0.175999	0.167657	-0.175999	0.167657	0.142176	0.266334	0.546219	3.64546e-06	0.105698	0.409674	-0.188652	0.13868	-0.373192	0.0025915	-0.223423	0.0783777	-0.185461	0.145605	-0.288019	0.0220768	0.128059	0.31721
PRR18	brown	-0.224492	0.0769235	0.224492	0.0769235	-0.1228	0.337653	-0.187145	0.141918	0.0307219	0.81109	-0.0757113	0.555356	0.222094	0.080216	0.107718	0.400735	0.142407	0.265549	0.110097	0.39035	-0.142919	0.263816
EN2	brown	-0.0643056	0.616577	0.0643056	0.616577	-0.0424414	0.741195	0.106593	0.405698	0.254113	0.0444639	-0.283625	0.0242847	-0.116136	0.364718	-0.142858	0.264021	0.14637	0.252338	-0.00693338	0.95699	-0.318483	0.010963
KCNH6	brown	0.230661	0.0689481	-0.230661	0.0689481	0.103488	0.419592	0.282641	0.0248033	0.0789392	0.538572	-0.315803	0.0116922	-0.328724	0.00852693	0.0810441	0.527762	-0.0390098	0.761474	-0.0960933	0.453749	0.194345	0.126944
DBT	brown	-0.351443	0.00473785	0.351443	0.00473785	-0.634124	2.41257e-08	-0.616503	7.46904e-08	0.205916	0.105429	0.380945	0.00206898	0.83983	7.86918e-18	0.255806	0.0430171	0.357593	0.00401135	0.529012	8.30061e-06	-0.0469724	0.714688
[truncated: 3,401 more rows]

## Sheet: WGCNA(C1 and C2)
probes	moduleColor	GS.C1	p.GS.C1	GS.C2	p.GS.C2	MMblue	p.MMblue	MMpink	p.MMpink	MMred	p.MMred	MMpurple	p.MMpurple	MMtan	p.MMtan	MMyellow	p.MMyellow	MMgreen	p.MMgreen	MMbrown	p.MMbrown	MMblack	p.MMblack	MMsalmon	p.MMsalmon	MMgrey	p.MMgrey
[truncated: 5,120 more rows]
